# Supplementary material for: Synthesis and crystal structure of a new coordination polymer based on lanthanum and 1,4-phenyl­enedi­acetate ligands
Source: Acta Crystallogr E Crystallogr Commun. 2019 Feb 22;75(Pt 3):378–82. doi: 10.1107/S2056989019002378 (PMC6399701; doi:10.1107/S2056989019002378)
Supplement: Supplementary file 1 [file e-75-00378-sup1.cif]

##############################################################################
#                                                                            #
# This CIF contains the data in a paper accepted for publication in          #
# Acta Crystallographica Section E. It conforms to the requirements of       #
# Notes for Authors for Acta Crystallographica Section E, and has been       #
# peer reviewed under the auspices of the IUCr Commission on Journals.       #
#                                                                            #
# Full details of the Crystallographic Information File format               #
# are given in the paper "The Crystallographic Information File (CIF):       #
# a New Standard Archive File for Crystallography" by S. R. Hall, F. H.      #
# Allen and I. D. Brown [Acta Cryst. (1991), A47, 655-685].                  #
#                                                                            #
# The current version of the core CIF dictionary is obtainable from          #
# ftp://ftp.iucr.org/pub/cif_core.dic.                                       #
#                                                                            #
# Software is freely available for graphical display of the structure(s)     #
# in this CIF. For information consult the CIF software page                 #
# http://www.iucr.org/resources/cif/software.                                #
#                                                                            #
# This file may be used for bona fide research purposes within the           #
# scientific community so long as proper attribution is given to the journal # 
# article from which it was obtained.                                        #
#                                                                            #
##############################################################################
data_global
_audit_creation_method     'WinGX routine CIF_UPDATE'
_audit_conform_dict_name     cif_core.dic
_audit_conform_dict_version     2.4.3
_journal_data_validation_number     ?
_journal_date_recd_electronic     2019-02-06
_journal_date_accepted     2019-02-15
_journal_name_full     'Acta Crystallographica, Section E'
_journal_year     2019
_journal_volume     75
_journal_issue      3
_journal_page_first     378
_journal_page_last     382
_journal_paper_category     GM
_journal_paper_doi     10.1107/S2056989019002378
_journal_coeditor_code     VN2143
_publ_contact_author_name     'Magatte Camara'
_publ_contact_author_address
;
Universit\'e Assane Seck de Ziguinchor
LCPM-Groupe Mat\'eriaux Inorganiques  Chimie Douce et Cristallographie
BP 523 Ziguinchor
S\'en\'egal
;
_publ_contact_author_email     magatte.camara@univ-zig.sn
_publ_contact_author_fax     ?
_publ_contact_author_phone     ?
_publ_section_title
;
Synthesis and crystal structure of a new coordination polymer based on lanthanum
and 1,4-phenylenediacetate ligands
;
_publ_section_title_footnote     .
loop_
    _publ_author_name
    _publ_author_footnote
    _publ_author_address
    'Camara, Magatte' .
;
Universit\'e Assane Seck de Ziguinchor
LCPM-Groupe Mat\'eriaux Inorganiques Chimie Douce et Cristallographie
BP 523 Ziguinchor
Senegal
;
    'Badiane, Insa' .
;
Universit\'e Assane Seck de Ziguinchor
LCPM-Groupe Mat\'eriaux Inorganiques Chimie Douce et Cristallographie
BP 523 Ziguinchor
Senegal
;
    'Diallo, Mamoudou' .
;
Universit\'e Assane Seck de Ziguinchor
LCPM-Groupe Mat\'eriaux Inorganiques Chimie Douce et Cristallographie
BP 523 Ziguinchor
Senegal
;
    'Daiguebonne, Carole' .
;
Universit\'e de Rennes, INSA Rennes, CNRS UMR 6226
Institut des Sciences Chimiques de Rennes, F-35708 Rennes,
France
;
    'Guillou, Olivier' .
;
Universit\'e de Rennes, INSA Rennes, CNRS UMR 6226
Institut des Sciences Chimiques de Rennes, F-35708 Rennes,
France
;
_publ_section_synopsis
;
The crystalline structure of a new three-dimensional coordination polymer based
on La^III^ and 1,4-phenylenediacetate ligands is described.
;
data_I
_audit_creation_method     'WinGX routine CIF_UPDATE'
_audit_conform_dict_name     cif_core.dic
_audit_conform_dict_version     2.4.3
_chemical_name_systematic
;
Poly[[tetraaquatris(\m-1,4-phenylenediacetato)dilanthanum(III)] octahydrate]
;
_chemical_formula_moiety     'C30 H32 La2 O16, 8(H2 O)'
_chemical_formula_sum     'C30 H48 La2 O24'
_chemical_formula_iupac     '[La2 (C10 H8 O4)3 (H2 O1)4], 8H2 O'
_chemical_formula_weight     1070.05
_symmetry_cell_setting     triclinic
_symmetry_space_group_name_H-M     'P -1'
_symmetry_space_group_name_Hall     '-P 1'
loop_
    _symmetry_equiv_pos_as_xyz
    'x, y, z'
    '-x, -y, -z'
_cell_length_a     9.1197(2)
_cell_length_b     11.1231(2)
_cell_length_c     11.9434(2)
_cell_angle_alpha     107.0490(10)
_cell_angle_beta     107.7290(10)
_cell_angle_gamma     106.6220(10)
_cell_volume     1005.21(3)
_cell_formula_units_Z     1
_cell_measurement_reflns_used     15558
_cell_measurement_theta_min     2.91
_cell_measurement_theta_max     27.48
_cell_measurement_temperature     293(2)
_exptl_crystal_description     prism
_exptl_crystal_colour     colorless
_exptl_crystal_size_max     0.08
_exptl_crystal_size_mid     0.06
_exptl_crystal_size_min     0.05
_exptl_crystal_density_diffrn     1.768
_exptl_crystal_density_method     'not measured'
_exptl_crystal_F_000     534
loop_
    _exptl_crystal_face_index_h
    _exptl_crystal_face_index_k
    _exptl_crystal_face_index_l
    _exptl_crystal_face_perp_dist
    1 -5 4 0.034
    -1 4 -3 0.04
    2 1 0 0.093
    -12 -5 -1 0.081
    1 -2 1 0.07
    -1 3 -2 0.045
    1 4 1 0.052
    -1 -3 -1 0.081
    -1 1 14 0.085
    1 -2 -18 0.067
    -5 10 -4 0.062
    5 -1 -5 0.094
    0 -1 2 0.047
    -3 1 2 0.085
_exptl_absorpt_coefficient_mu     2.184
_exptl_absorpt_correction_type     none
_diffrn_ambient_temperature     293(2)
_diffrn_source     'Enraf Nonius FR590'
_diffrn_radiation_type     MoK\a
_diffrn_radiation_wavelength     0.71073
_diffrn_radiation_monochromator     'horizonally mounted graphite crystal'
_diffrn_measurement_device_type     'Nonius KappaCCD'
_diffrn_measurement_device     '95mm CCD camera on \k-goniostat'
_diffrn_measurement_method     'CCD rotation images, thick slices'
_diffrn_detector     'CCD plate'
_diffrn_detector_area_resol_mean     9
_diffrn_reflns_number     4588
_diffrn_reflns_av_R_equivalents     0.045
_diffrn_reflns_av_unetI/netI     0.0614
_diffrn_reflns_theta_min     3.611
_diffrn_reflns_theta_max     27.467
_diffrn_reflns_theta_full     25.242
_diffrn_measured_fraction_theta_max     0.996
_diffrn_measured_fraction_theta_full     0.997
_diffrn_reflns_limit_h_min     -10
_diffrn_reflns_limit_h_max     11
_diffrn_reflns_limit_k_min     -14
_diffrn_reflns_limit_k_max     14
_diffrn_reflns_limit_l_min     -15
_diffrn_reflns_limit_l_max     15
_diffrn_reflns_reduction_process
;
        Scaled and merged with Sortav
        R.H. Blessing, (1987) Cryst. Rev. 1, 3-58
        R.H. Blessing, (1989) J. Appl. Cryst. 22, 396-397
;
_diffrn_standards_number     0
_diffrn_standards_interval_count     .
_diffrn_standards_interval_time     .
_diffrn_standards_decay_%     ?
_diffrn_radiation_probe     x-ray
_reflns_number_total     4588
_reflns_number_gt     3751
_reflns_threshold_expression     'I > 2\s(I)'
_refine_ls_structure_factor_coef     Fsqd
_refine_ls_matrix_type     full
_refine_ls_R_factor_all     0.0447
_refine_ls_R_factor_gt     0.0302
_refine_ls_wR_factor_gt     0.0648
_refine_ls_wR_factor_ref     0.0675
_refine_ls_goodness_of_fit_ref     1.028
_refine_ls_restrained_S_all     1.028
_refine_ls_number_reflns     4588
_refine_ls_number_parameters     283
_refine_ls_number_restraints     18
_refine_ls_number_constraints     0
_refine_ls_hydrogen_treatment     mixed
_refine_ls_weighting_scheme     calc
_refine_ls_weighting_details
                      'w=1/[\s^2^(Fo^2^)+(0.0308P)^2^] where P=(Fo^2^+2Fc^2^)/3'
_atom_sites_solution_hydrogens     mixed
_atom_sites_solution_primary     dual
_atom_sites_solution_secondary     dual
_refine_ls_shift/su_max     0.001
_refine_ls_shift/su_mean     0.000
_refine_diff_density_max     1.759
_refine_diff_density_min     -0.646
_refine_ls_extinction_method     none
loop_
    _atom_type_symbol
    _atom_type_description
    _atom_type_scat_dispersion_real
    _atom_type_scat_dispersion_imag
    _atom_type_scat_source
    C C 0.0033 0.0016 'International Tables Vol C Tables 4.2.6.8 and 6.1.1.4'
    H H 0 0 'International Tables Vol C Tables 4.2.6.8 and 6.1.1.4'
    La La -0.2871 2.4523 'International Tables Vol C Tables 4.2.6.8 and 6.1.1.4'
    O O 0.0106 0.006 'International Tables Vol C Tables 4.2.6.8 and 6.1.1.4'
_computing_data_collection
;
COLLECT (Bruker, 2004)
;
_computing_cell_refinement
;
SCALEPACK (Otwinowski & Minor, 1997)
;
_computing_data_reduction
;
DENZO and SCALEPACK (Otwinowski & Minor, 1997)
;
_computing_structure_solution
;
SHELXT (Sheldrick, 2015a)
;
_computing_structure_refinement
;
SHELXL (Sheldrick, 2015b)
;
_computing_molecular_graphics
;
DIAMOND (Brandenburg, 2001)
;
_computing_publication_material
;
WinGX (Farrugia, 2012)
;
loop_
    _atom_site_type_symbol
    _atom_site_label
    _atom_site_fract_x
    _atom_site_fract_y
    _atom_site_fract_z
    _atom_site_U_iso_or_equiv
    _atom_site_adp_type
    _atom_site_calc_flag
    _atom_site_occupancy
    _atom_site_disorder_assembly
    _atom_site_disorder_group
    La La1 0.75090(2) 0.52031(2) 0.47969(2) 0.02048(7) Uani d 1 . .
    O O5 0.4472(3) 0.3677(2) 0.4069(2) 0.0332(6) Uani d 1 . .
    O O3 1.0575(3) 0.5881(3) 0.6253(2) 0.0323(6) Uani d 1 . .
    O O1 0.7627(3) 0.3041(3) 0.5311(2) 0.0336(6) Uani d 1 . .
    O O6 0.8146(3) 0.7579(3) 0.6435(3) 0.0362(6) Uani d 1 . .
    O O2 0.7422(3) 0.4674(3) 0.6736(2) 0.0351(6) Uani d 1 . .
    O O4 0.6840(3) 0.3616(3) 0.2490(2) 0.0415(7) Uani d 1 . .
    O O7 0.5690(4) 0.5882(4) 0.3233(3) 0.0486(8) Uani d 1 . .
    H H7A 0.468(3) 0.558(4) 0.307(5) 0.058 Uiso d 1 . .
    H H7B 0.591(5) 0.651(4) 0.302(5) 0.058 Uiso d 1 . .
    O O8 0.9316(4) 0.7051(3) 0.4326(4) 0.0503(8) Uani d 1 . .
    H H8A 0.947(6) 0.785(3) 0.470(4) 0.060 Uiso d 1 . .
    H H8B 1.026(4) 0.712(4) 0.435(5) 0.060 Uiso d 1 . .
    C C6 0.6834(4) 0.7426(3) 0.6621(3) 0.0260(7) Uani d 1 . .
    C C11 0.8165(4) 0.3436(3) 0.2659(3) 0.0261(7) Uani d 1 . .
    C C1 0.7640(4) 0.3589(4) 0.6405(4) 0.0315(8) Uani d 1 . .
    C C13 0.6579(5) 0.1147(4) 0.0739(4) 0.0340(9) Uani d 1 . .
    C C12 0.8247(5) 0.2382(4) 0.1565(4) 0.0390(9) Uani d 1 . .
    H H12A 0.857342 0.281262 0.102898 0.058 Uiso calc 1 . .
    H H12B 0.910563 0.207990 0.192279 0.058 Uiso calc 1 . .
    C C14 0.6017(5) 0.0190(4) 0.1196(4) 0.0427(10) Uani d 1 . .
    H H14 0.669560 0.030195 0.201149 0.051 Uiso calc 1 . .
    C C8 0.8472(5) 0.9325(4) 0.8881(4) 0.0340(9) Uani d 1 . .
    C C10 0.9564(5) 1.0646(4) 0.9217(4) 0.0433(10) Uani d 1 . .
    H H10 0.928413 1.109955 0.869797 0.052 Uiso calc 1 . .
    C C15 0.5547(5) 0.0946(4) -0.0469(4) 0.0412(10) Uani d 1 . .
    H H15 0.589046 0.157191 -0.080797 0.049 Uiso calc 1 . .
    C C7 0.6832(5) 0.8578(4) 0.7675(4) 0.0445(11) Uani d 1 . .
    H H7C 0.660724 0.923722 0.734480 0.067 Uiso calc 1 . .
    H H7D 0.592152 0.819798 0.789973 0.067 Uiso calc 1 . .
    C C9 0.8927(6) 0.8687(4) 0.9685(4) 0.0461(11) Uani d 1 . .
    H H9 0.820475 0.779508 0.948162 0.055 Uiso calc 1 . .
    C C3 0.8997(5) 0.3972(4) 0.8732(4) 0.0392(9) Uani d 1 . .
    C C4 1.0738(6) 0.4427(5) 0.9267(4) 0.0514(11) Uani d 1 . .
    H H4 1.125405 0.405378 0.878263 0.062 Uiso calc 1 . .
    C C5 0.8281(6) 0.4561(5) 0.9477(4) 0.0501(11) Uani d 1 . .
    H H5 0.711419 0.427472 0.913133 0.060 Uiso calc 1 . .
    C C2 0.7931(6) 0.2928(4) 0.7347(4) 0.0460(10) Uani d 1 . .
    H H2A 0.684726 0.235879 0.727251 0.069 Uiso calc 1 . .
    H H2B 0.848359 0.233001 0.711571 0.069 Uiso calc 1 . .
    O OW1 0.6313(10) 0.0072(5) 0.4440(6) 0.1327(17) Uani d 1 . .
    H HW1A 0.589(11) -0.025(9) 0.491(8) 0.159 Uiso d 1 . .
    H HW1B 0.639(13) -0.072(6) 0.411(8) 0.159 Uiso d 1 . .
    O OW2 0.5351(5) 0.6185(4) 0.9718(4) 0.0741(11) Uani d 1 . .
    H HW2A 0.476(7) 0.639(6) 0.920(5) 0.111 Uiso d 1 . .
    H HW2B 0.622(6) 0.678(5) 1.033(5) 0.111 Uiso d 1 . .
    O OW3 0.0357(9) 0.0056(6) 0.3870(6) 0.1327(17) Uani d 1 . .
    H HW3A 0.059(10) 0.059(7) 0.354(7) 0.159 Uiso d 1 . .
    H HW3B 0.122(7) 0.023(10) 0.447(6) 0.159 Uiso d 1 . .
    O OW4 0.7105(10) 0.7873(7) 0.2433(6) 0.154(3) Uani d 1 . .
    H HW4A 0.649(10) 0.805(11) 0.192(8) 0.185 Uiso d 1 . .
    H HW4B 0.810(5) 0.831(11) 0.255(10) 0.185 Uiso d 1 . .
loop_
    _atom_site_aniso_label
    _atom_site_aniso_U_11
    _atom_site_aniso_U_22
    _atom_site_aniso_U_33
    _atom_site_aniso_U_12
    _atom_site_aniso_U_13
    _atom_site_aniso_U_23
    La1 0.01729(10) 0.02001(10) 0.01850(10) 0.00633(7) 0.00482(7) 0.00498(7)
    O5 0.0242(13) 0.0258(13) 0.0312(13) 0.0032(10) 0.0034(11) 0.0040(11)
    O3 0.0227(13) 0.0340(14) 0.0229(12) 0.0074(11) 0.0027(10) 0.0011(11)
    O1 0.0352(14) 0.0353(14) 0.0339(14) 0.0161(12) 0.0168(12) 0.0155(12)
    O6 0.0247(13) 0.0283(13) 0.0415(15) 0.0089(10) 0.0129(12) -0.0005(11)
    O2 0.0403(15) 0.0427(15) 0.0332(14) 0.0254(13) 0.0173(12) 0.0200(12)
    O4 0.0267(14) 0.0515(17) 0.0253(13) 0.0175(12) 0.0040(11) -0.0052(12)
    O7 0.0425(17) 0.075(2) 0.067(2) 0.0390(17) 0.0345(17) 0.0532(18)
    O8 0.0456(18) 0.0523(18) 0.088(2) 0.0315(16) 0.0434(18) 0.0469(19)
    C6 0.0228(17) 0.0219(17) 0.0260(17) 0.0100(14) 0.0051(14) 0.0052(14)
    C11 0.0187(16) 0.0250(17) 0.0236(16) 0.0060(13) 0.0062(14) 0.0018(14)
    C1 0.0184(17) 0.041(2) 0.0332(19) 0.0099(15) 0.0083(15) 0.0177(17)
    C13 0.0261(19) 0.030(2) 0.0297(19) 0.0117(16) 0.0070(16) -0.0041(16)
    C12 0.0233(18) 0.040(2) 0.0318(19) 0.0098(16) 0.0074(16) -0.0057(17)
    C14 0.039(2) 0.044(2) 0.028(2) 0.0198(19) 0.0002(18) 0.0047(18)
    C8 0.031(2) 0.0293(19) 0.0290(19) 0.0102(16) 0.0138(16) -0.0032(16)
    C10 0.042(2) 0.033(2) 0.037(2) 0.0058(18) 0.0114(19) 0.0059(18)
    C15 0.043(2) 0.037(2) 0.031(2) 0.0133(19) 0.0076(18) 0.0078(17)
    C7 0.026(2) 0.040(2) 0.043(2) 0.0127(17) 0.0102(18) -0.0078(19)
    C9 0.042(2) 0.0225(19) 0.048(2) -0.0033(17) 0.016(2) 0.0006(18)
    C3 0.043(2) 0.044(2) 0.035(2) 0.0206(19) 0.0123(18) 0.0260(18)
    C4 0.051(3) 0.073(3) 0.041(2) 0.037(2) 0.022(2) 0.023(2)
    C5 0.032(2) 0.077(3) 0.042(2) 0.024(2) 0.0112(19) 0.027(2)
    C2 0.055(3) 0.040(2) 0.039(2) 0.017(2) 0.012(2) 0.0233(19)
    OW1 0.192(4) 0.069(2) 0.109(3) 0.009(3) 0.079(3) 0.028(2)
    OW2 0.063(3) 0.086(3) 0.074(3) 0.032(2) 0.020(2) 0.043(2)
    OW3 0.192(4) 0.069(2) 0.109(3) 0.009(3) 0.079(3) 0.028(2)
    OW4 0.158(6) 0.115(4) 0.103(4) -0.017(4) -0.019(4) 0.084(4)
_geom_special_details
;
 All esds (except the esd in the dihedral angle between two l.s. planes)
 are estimated using the full covariance matrix.  The cell esds are taken
 into account individually in the estimation of esds in distances, angles
 and torsion angles; correlations between esds in cell parameters are only
 used when they are defined by crystal symmetry.  An approximate (isotropic)
 treatment of cell esds is used for estimating esds involving l.s. planes.
;
loop_
    _geom_bond_atom_site_label_1
    _geom_bond_atom_site_label_2
    _geom_bond_site_symmetry_2
    _geom_bond_distance
    _geom_bond_publ_flag
    La1 O5 . 2.507(2) y
    La1 O5 2_666 2.905(3) y
    La1 O3 2_766 2.781(2) y
    La1 O3 . 2.545(2) y
    La1 O1 . 2.673(2) y
    La1 O6 . 2.559(2) y
    La1 O2 . 2.569(2) y
    La1 O4 . 2.566(2) y
    La1 O7 . 2.543(3) y
    La1 O8 . 2.562(3) y
    La1 C11 . 3.066(3) y
    La1 C1 . 2.988(4) y
    O5 C6 2_666 1.255(4) ?
    O3 C11 2_766 1.264(4) ?
    O1 C1 . 1.264(4) ?
    O6 C6 . 1.256(4) ?
    O2 C1 . 1.248(4) ?
    O4 C11 . 1.246(4) ?
    O7 H7A . 0.824(19) ?
    O7 H7B . 0.806(18) ?
    O8 H8A . 0.815(19) ?
    O8 H8B . 0.833(19) ?
    C6 C7 . 1.512(5) ?
    C11 C12 . 1.516(5) ?
    C1 C2 . 1.514(5) ?
    C13 C12 . 1.507(5) ?
    C13 C14 . 1.376(6) ?
    C13 C15 . 1.371(5) ?
    C12 H12A . 0.9700 ?
    C12 H12B . 0.9700 ?
    C14 H14 . 0.9300 ?
    C14 C15 2_655 1.399(6) ?
    C8 C10 . 1.373(6) ?
    C8 C7 . 1.509(5) ?
    C8 C9 . 1.388(6) ?
    C10 H10 . 0.9300 ?
    C10 C9 2_777 1.382(6) ?
    C15 H15 . 0.9300 ?
    C7 H7C . 0.9700 ?
    C7 H7D . 0.9700 ?
    C9 H9 . 0.9300 ?
    C3 C4 . 1.385(6) ?
    C3 C5 . 1.381(6) ?
    C3 C2 . 1.509(6) ?
    C4 H4 . 0.9300 ?
    C4 C5 2_767 1.391(6) ?
    C5 H5 . 0.9300 ?
    C2 H2A . 0.9700 ?
    C2 H2B . 0.9700 ?
    OW1 HW1A . 0.87(2) ?
    OW1 HW1B . 0.88(2) ?
    OW2 HW2A . 0.821(19) ?
    OW2 HW2B . 0.81(2) ?
    OW3 HW3A . 0.82(2) ?
    OW3 HW3B . 0.81(2) ?
    OW4 HW4A . 0.81(2) ?
    OW4 HW4B . 0.84(2) ?
loop_
    _geom_angle_atom_site_label_1
    _geom_angle_atom_site_label_2
    _geom_angle_atom_site_label_3
    _geom_angle_site_symmetry_1
    _geom_angle_site_symmetry_3
    _geom_angle
    _geom_angle_publ_flag
    O5 La1 O5 . 2_666 61.48(9) ?
    O5 La1 O3 . . 146.45(9) ?
    O5 La1 O3 . 2_766 118.58(7) ?
    O5 La1 O1 . . 75.87(8) ?
    O5 La1 O6 . . 107.86(8) ?
    O5 La1 O2 . . 75.29(8) ?
    O5 La1 O4 . . 80.33(8) ?
    O5 La1 O7 . . 71.93(9) ?
    O5 La1 O8 . . 140.13(9) ?
    O5 La1 C11 2_666 . 156.28(8) ?
    O5 La1 C11 . . 98.48(8) ?
    O5 La1 C1 . . 75.84(9) ?
    O5 La1 C1 2_666 . 88.69(9) ?
    O3 La1 O5 . 2_666 118.22(7) ?
    O3 La1 O5 2_766 2_666 179.00(7) ?
    O3 La1 O3 . 2_766 61.11(8) ?
    O3 La1 O1 . . 73.20(8) ?
    O3 La1 O6 . . 80.93(8) ?
    O3 La1 O2 . . 74.87(8) ?
    O3 La1 O4 . . 108.82(8) ?
    O3 La1 O8 . . 73.39(9) ?
    O3 La1 C11 2_766 . 24.36(8) ?
    O3 La1 C11 . . 85.47(8) ?
    O3 La1 C1 . . 70.64(9) ?
    O3 La1 C1 2_766 . 90.37(9) ?
    O1 La1 O5 . 2_666 109.68(7) ?
    O1 La1 O3 . 2_766 69.49(8) ?
    O1 La1 C11 . . 74.29(9) ?
    O1 La1 C1 . . 25.01(9) ?
    O6 La1 O5 . 2_666 46.41(7) ?
    O6 La1 O3 . 2_766 133.56(8) ?
    O6 La1 O1 . . 126.21(9) ?
    O6 La1 O2 . . 78.86(9) ?
    O6 La1 O4 . . 149.49(10) ?
    O6 La1 O8 . . 71.55(10) ?
    O6 La1 C11 . . 149.62(9) ?
    O6 La1 C1 . . 101.90(10) ?
    O2 La1 O5 . 2_666 66.57(8) ?
    O2 La1 O3 . 2_766 112.44(8) ?
    O2 La1 O1 . . 49.39(8) ?
    O2 La1 C11 . . 123.42(9) ?
    O2 La1 C1 . . 24.50(9) ?
    O4 La1 O5 . 2_666 132.95(7) ?
    O4 La1 O3 . 2_766 47.75(7) ?
    O4 La1 O1 . . 84.13(9) ?
    O4 La1 O2 . . 131.27(9) ?
    O4 La1 C11 . . 23.49(8) ?
    O4 La1 C1 . . 108.61(10) ?
    O7 La1 O5 . 2_666 70.81(9) ?
    O7 La1 O3 . . 141.53(10) ?
    O7 La1 O3 . 2_766 110.19(9) ?
    O7 La1 O1 . . 142.43(10) ?
    O7 La1 O6 . . 82.59(10) ?
    O7 La1 O2 . . 134.87(9) ?
    O7 La1 O4 . . 71.95(10) ?
    O7 La1 O8 . . 68.46(10) ?
    O7 La1 C11 . . 91.69(10) ?
    O7 La1 C1 . . 147.21(10) ?
    O8 La1 O5 . 2_666 108.04(8) ?
    O8 La1 O3 . 2_766 72.59(9) ?
    O8 La1 O1 . . 138.11(8) ?
    O8 La1 O2 . . 139.28(10) ?
    O8 La1 O4 . . 83.41(11) ?
    O8 La1 C11 . . 78.57(10) ?
    O8 La1 C1 . . 144.03(10) ?
    C1 La1 C11 . . 98.95(10) ?
    La1 O5 La1 . 2_666 118.52(9) ?
    C6 O5 La1 2_666 2_666 88.1(2) ?
    C6 O5 La1 2_666 . 153.4(2) ?
    La1 O3 La1 . 2_766 118.89(8) ?
    C11 O3 La1 2_766 . 150.5(2) ?
    C11 O3 La1 2_766 2_766 90.56(19) ?
    C1 O1 La1 . . 91.6(2) ?
    C6 O6 La1 . . 104.8(2) ?
    C1 O2 La1 . . 96.9(2) ?
    C11 O4 La1 . . 101.3(2) ?
    La1 O7 H7A . . 116(3) ?
    La1 O7 H7B . . 133(3) ?
    H7A O7 H7B . . 109(3) ?
    La1 O8 H8A . . 118(3) ?
    La1 O8 H8B . . 122(3) ?
    H8A O8 H8B . . 104(3) ?
    O5 C6 La1 2_666 . 68.28(18) ?
    O5 C6 O6 2_666 . 120.2(3) ?
    O5 C6 C7 2_666 . 120.1(3) ?
    O6 C6 La1 . . 52.33(16) ?
    O6 C6 C7 . . 119.7(3) ?
    C7 C6 La1 . . 169.6(2) ?
    O3 C11 La1 2_766 . 65.08(17) ?
    O3 C11 C12 2_766 . 120.3(3) ?
    O4 C11 La1 . . 55.16(17) ?
    O4 C11 O3 . 2_766 119.9(3) ?
    O4 C11 C12 . . 119.8(3) ?
    C12 C11 La1 . . 171.2(2) ?
    O1 C1 La1 . . 63.39(19) ?
    O1 C1 C2 . . 119.8(3) ?
    O2 C1 La1 . . 58.58(18) ?
    O2 C1 O1 . . 121.5(3) ?
    O2 C1 C2 . . 118.7(3) ?
    C2 C1 La1 . . 172.4(3) ?
    C14 C13 C12 . . 120.5(4) ?
    C15 C13 C12 . . 122.1(4) ?
    C15 C13 C14 . . 117.4(4) ?
    C11 C12 H12A . . 109.2 ?
    C11 C12 H12B . . 109.2 ?
    C13 C12 C11 . . 112.0(3) ?
    C13 C12 H12A . . 109.2 ?
    C13 C12 H12B . . 109.2 ?
    H12A C12 H12B . . 107.9 ?
    C13 C14 H14 . . 119.1 ?
    C13 C14 C15 . 2_655 121.8(4) ?
    C15 C14 H14 2_655 . 119.1 ?
    C10 C8 C7 . . 121.6(4) ?
    C10 C8 C9 . . 117.8(4) ?
    C9 C8 C7 . . 120.6(4) ?
    C8 C10 H10 . . 119.5 ?
    C8 C10 C9 . 2_777 121.1(4) ?
    C9 C10 H10 2_777 . 119.5 ?
    C13 C15 C14 . 2_655 120.7(4) ?
    C13 C15 H15 . . 119.6 ?
    C14 C15 H15 2_655 . 119.6 ?
    C6 C7 H7C . . 108.9 ?
    C6 C7 H7D . . 108.9 ?
    C8 C7 C6 . . 113.4(3) ?
    C8 C7 H7C . . 108.9 ?
    C8 C7 H7D . . 108.9 ?
    H7C C7 H7D . . 107.7 ?
    C8 C9 H9 . . 119.4 ?
    C10 C9 C8 2_777 . 121.1(4) ?
    C10 C9 H9 2_777 . 119.4 ?
    C4 C3 C2 . . 120.7(4) ?
    C5 C3 C4 . . 118.0(4) ?
    C5 C3 C2 . . 121.2(4) ?
    C3 C4 H4 . . 119.8 ?
    C3 C4 C5 . 2_767 120.4(4) ?
    C5 C4 H4 2_767 . 119.8 ?
    C3 C5 C4 . 2_767 121.6(4) ?
    C3 C5 H5 . . 119.2 ?
    C4 C5 H5 2_767 . 119.2 ?
    C1 C2 H2A . . 109.0 ?
    C1 C2 H2B . . 109.0 ?
    C3 C2 C1 . . 112.8(3) ?
    C3 C2 H2A . . 109.0 ?
    C3 C2 H2B . . 109.0 ?
    H2A C2 H2B . . 107.8 ?
    HW1A OW1 HW1B . . 88(7) ?
    HW2A OW2 HW2B . . 121(5) ?
    HW3A OW3 HW3B . . 108(4) ?
    HW4A OW4 HW4B . . 107(4) ?
loop_
    _geom_hbond_atom_site_label_D
    _geom_hbond_atom_site_label_H
    _geom_hbond_atom_site_label_A
    _geom_hbond_site_symmetry_A
    _geom_hbond_distance_DH
    _geom_hbond_distance_HA
    _geom_hbond_distance_DA
    _geom_hbond_angle_DHA
    OW1 HW1A OW1 2_656 0.87(9) 2.40(11) 3.067(13) 133(9)
    OW1 HW1B OW4 1_545 0.89(9) 2.54(10) 3.298(11) 145(7)
    OW2 HW2A O4 2_666 0.82(6) 2.10(6) 2.895(5) 164(6)
    OW2 HW2B OW4 1_556 0.82(6) 2.20(5) 2.855(8) 137(5)
    OW3 HW3A O6 2_666 0.82(8) 2.02(8) 2.780(8) 154(7)
    OW3 HW3B OW1 2_656 0.81(7) 2.40(8) 3.162(11) 156(8)
    OW4 HW4A OW2 1_554 0.81(10) 2.49(9) 2.855(8) 109(9)
    O7 H7A O2 2_666 0.82(4) 1.95(4) 2.741(5) 161(5)
    O7 H7B OW4 1_555 0.81(5) 2.03(5) 2.800(9) 160(5)
    OW4 HW4B OW3 1_665 0.84(9) 2.11(10) 2.824(11) 143(8)
    O8 H8A OW3 2_666 0.82(4) 2.38(4) 3.175(8) 165(4)
    O8 H8B O1 2_766 0.83(4) 1.92(4) 2.725(5) 163(5)
    C7 H7D O4 2_666 0.97 2.54 3.442(6) 154
    C12 H12B O6 2_766 0.97 2.51 3.406(6) 154
_iucr_refine_instructions_details
;
TITL shelxt_a.res in P-1
    shelx.res
    created by SHELXL-2016/6 at 15:46:39 on 14-Feb-2019
CELL 0.71073 9.1197 11.1231 11.9434 107.049 107.729 106.622
ZERR 2 0.0002 0.0002 0.0002 0.001 0.001 0.001
LATT 1
SFAC C H La O
UNIT 30 48 2 24
DFIX 0.84 OW3 HW3a
DFIX 0.84 OW3 HW3b
DFIX 0.84 O7 H7a
DFIX 0.84 O7 H7b
DFIX 0.84 O8 H8a
DFIX 0.84 O8 H8b
DFIX 0.84 OW4 HW4a
DFIX 0.84 OW4 HW4b
DFIX 0.84 OW1 HW1b
DFIX 0.84 OW1 HW1a
DFIX 0.85 OW2 HW2a OW2 HW2b
DANG 1.3 0.03 HW3a HW3b
DANG 1.3 0.03 H7a H7b
DANG 1.3 0.03 H8a H8b
DANG 1.3 0.03 HW4a HW4b
DANG 1.34 HW2a HW2b
EADP OW1 OW3
L.S. 20
PLAN  40
BOND $H
LIST 4
fmap 2
acta
MERG 2
REM <olex2.extras>
REM <HklSrc "%.\\shelx.hkl">
REM </olex2.extras>
WGHT    0.031100
FVAR       0.55608
LA1   3    0.750901    0.520314    0.479693    11.00000    0.01729    0.02001 =
         0.01850    0.00498    0.00482    0.00633
O5    4    0.447222    0.367720    0.406913    11.00000    0.02420    0.02580 =
         0.03124    0.00397    0.00344    0.00323
O3    4    1.057529    0.588124    0.625288    11.00000    0.02266    0.03401 =
         0.02292    0.00113    0.00265    0.00743
O1    4    0.762728    0.304144    0.531142    11.00000    0.03519    0.03534 =
         0.03394    0.01546    0.01679    0.01615
O6    4    0.814557    0.757874    0.643530    11.00000    0.02471    0.02826 =
         0.04147   -0.00051    0.01288    0.00885
O2    4    0.742173    0.467429    0.673594    11.00000    0.04033    0.04265 =
         0.03318    0.01999    0.01735    0.02540
O4    4    0.683982    0.361603    0.249022    11.00000    0.02667    0.05154 =
         0.02527   -0.00524    0.00401    0.01749
O7    4    0.568991    0.588231    0.323321    11.00000    0.04249    0.07503 =
         0.06705    0.05324    0.03447    0.03900
AFIX   2
H7A   2    0.467722    0.557827    0.307194    11.00000   -1.20000
AFIX   2
H7B   2    0.590760    0.650986    0.301774    11.00000   -1.20000
AFIX   0
O8    4    0.931598    0.705112    0.432563    11.00000    0.04558    0.05227 =
         0.08779    0.04689    0.04344    0.03153
AFIX   2
H8A   2    0.946596    0.784638    0.470303    11.00000   -1.20000
AFIX   2
H8B   2    1.025708    0.711514    0.434605    11.00000   -1.20000
AFIX   0
C6    1    0.683383    0.742563    0.662105    11.00000    0.02285    0.02185 =
         0.02602    0.00523    0.00509    0.01002
C11   1    0.816459    0.343628    0.265898    11.00000    0.01868    0.02496 =
         0.02359    0.00180    0.00616    0.00603
C1    1    0.763971    0.358916    0.640505    11.00000    0.01838    0.04074 =
         0.03319    0.01766    0.00829    0.00994
C13   1    0.657895    0.114716    0.073916    11.00000    0.02612    0.02954 =
         0.02969   -0.00410    0.00698    0.01169
C12   1    0.824679    0.238248    0.156462    11.00000    0.02334    0.03979 =
         0.03182   -0.00575    0.00736    0.00977
AFIX  23
H12A  2    0.857342    0.281262    0.102898    11.00000   -1.50000
H12B  2    0.910563    0.207990    0.192279    11.00000   -1.50000
AFIX   0
C14   1    0.601682    0.019023    0.119610    11.00000    0.03928    0.04371 =
         0.02790    0.00468    0.00020    0.01978
AFIX  43
H14   2    0.669560    0.030195    0.201149    11.00000   -1.20000
AFIX   0
C8    1    0.847182    0.932545    0.888053    11.00000    0.03100    0.02929 =
         0.02895   -0.00324    0.01383    0.01017
C10   1    0.956406    1.064609    0.921725    11.00000    0.04215    0.03267 =
         0.03682    0.00589    0.01136    0.00576
AFIX  43
H10   2    0.928413    1.109955    0.869797    11.00000   -1.20000
AFIX   0
C15   1    0.554690    0.094601   -0.046876    11.00000    0.04257    0.03694 =
         0.03052    0.00776    0.00762    0.01326
AFIX  43
H15   2    0.589046    0.157191   -0.080797    11.00000   -1.20000
AFIX   0
C7    1    0.683159    0.857834    0.767520    11.00000    0.02635    0.04023 =
         0.04307   -0.00778    0.01015    0.01273
AFIX  23
H7C   2    0.660724    0.923722    0.734480    11.00000   -1.50000
H7D   2    0.592152    0.819798    0.789973    11.00000   -1.50000
AFIX   0
C9    1    0.892729    0.868711    0.968489    11.00000    0.04199    0.02254 =
         0.04763    0.00064    0.01561   -0.00330
AFIX  43
H9    2    0.820475    0.779508    0.948162    11.00000   -1.20000
AFIX   0
C3    1    0.899703    0.397231    0.873156    11.00000    0.04344    0.04444 =
         0.03531    0.02598    0.01231    0.02059
C4    1    1.073792    0.442720    0.926656    11.00000    0.05085    0.07262 =
         0.04099    0.02339    0.02162    0.03708
AFIX  43
H4    2    1.125405    0.405378    0.878263    11.00000   -1.20000
AFIX   0
C5    1    0.828055    0.456122    0.947723    11.00000    0.03154    0.07655 =
         0.04172    0.02666    0.01123    0.02400
AFIX  43
H5    2    0.711419    0.427472    0.913133    11.00000   -1.20000
AFIX   0
C2    1    0.793092    0.292765    0.734673    11.00000    0.05509    0.04039 =
         0.03943    0.02335    0.01220    0.01709
AFIX  23
H2A   2    0.684726    0.235879    0.727251    11.00000   -1.50000
H2B   2    0.848359    0.233001    0.711571    11.00000   -1.50000
AFIX   0
OW1   4    0.631335    0.007209    0.443968    11.00000    0.19168    0.06929 =
         0.10854    0.02790    0.07898    0.00892
AFIX   2
HW1A  2    0.589455   -0.024947    0.490683    11.00000   -1.20000
AFIX   2
HW1B  2    0.639246   -0.071823    0.411379    11.00000   -1.20000
AFIX   0
OW2   4    0.535124    0.618545    0.971763    11.00000    0.06271    0.08625 =
         0.07438    0.04314    0.02001    0.03186
HW2A  2    0.475954    0.638839    0.919911    11.00000   -1.50000
HW2B  2    0.621558    0.677907    1.033309    11.00000   -1.50000
OW3   4    0.035692    0.005557    0.387047    11.00000    0.19168    0.06929 =
         0.10854    0.02790    0.07898    0.00892
AFIX   2
HW3A  2    0.059325    0.058634    0.353691    11.00000   -1.20000
AFIX   2
HW3B  2    0.122014    0.022712    0.447121    11.00000   -1.20000
AFIX   0
OW4   4    0.710462    0.787302    0.243281    11.00000    0.15839    0.11483 =
         0.10324    0.08364   -0.01856   -0.01673
AFIX   2
HW4A  2    0.649382    0.805073    0.191710    11.00000   -1.20000
AFIX   2
HW4B  2    0.809704    0.830747    0.255245    11.00000   -1.20000
AFIX   0
HKLF 4
REM  shelxt_a.res in P-1
REM R1 =  0.0303 for    3751 Fo > 4sig(Fo)  and  0.0448 for all    4588 data
REM    283 parameters refined using     17 restraints
END
WGHT      0.0311      0.0000
REM Highest difference peak  1.765,  deepest hole -0.671,  1-sigma level  0.104
Q1    1   0.7251  0.4175  0.3726  11.00000  0.05    1.76
Q2    1   0.7887  0.6341  0.5934  11.00000  0.05    1.68
Q3    1   0.6678 -0.1449  0.3860  11.00000  0.05    0.52
Q4    1   0.5057  0.0396  0.4232  11.00000  0.05    0.52
Q5    1   0.6861  0.3216  0.2852  11.00000  0.05    0.49
Q6    1   0.6659  0.8026  0.2492  11.00000  0.05    0.40
Q7    1   0.8064  0.7163  0.6836  11.00000  0.05    0.37
Q8    1   0.6484  0.3357  0.1992  11.00000  0.05    0.36
Q9    1   0.7700  0.5514  0.4216  11.00000  0.05    0.36
Q10   1   0.7175  0.3920  0.6468  11.00000  0.05    0.35
Q11   1   0.7881  0.5139  0.6811  11.00000  0.05    0.34
Q12   1   0.7253  0.4987  0.5376  11.00000  0.05    0.34
Q13   1   0.6619  0.1180  0.6055  11.00000  0.05    0.33
Q14   1   0.7425  0.4223  0.5554  11.00000  0.05    0.32
Q15   1   0.7751  0.4197  0.2998  11.00000  0.05    0.32
Q16   1   0.9153  0.6195  0.3633  11.00000  0.05    0.30
Q17   1   0.6452  0.1355  0.4658  11.00000  0.05    0.30
Q18   1   0.6603  0.4051  0.2627  11.00000  0.05    0.30
Q19   1   0.4708  0.4614  0.5233  11.00000  0.05    0.30
Q20   1   0.7529  0.5395  0.7620  11.00000  0.05    0.30
Q21   1   0.9105  0.2561  0.1567  11.00000  0.05    0.29
Q22   1   1.0909  1.0964  0.8286  11.00000  0.05    0.29
Q23   1   0.7376  0.6813  0.9628  11.00000  0.05    0.29
Q24   1   0.6411  0.0616  0.0762  11.00000  0.05    0.29
Q25   1   0.9801  1.0970  0.8026  11.00000  0.05    0.29
Q26   1   0.1002  0.0014  0.2585  11.00000  0.05    0.28
Q27   1   0.4633  0.5146  0.9457  11.00000  0.05    0.28
Q28   1   0.7139  0.1990  0.4809  11.00000  0.05    0.28
Q29   1   0.6963  0.1074  0.4344  11.00000  0.05    0.28
Q30   1   0.5922  0.3986  0.4197  11.00000  0.05    0.28
Q31   1   1.0601  0.3412  0.7461  11.00000  0.05    0.27
Q32   1   0.5534  0.8794  0.8986  11.00000  0.05    0.27
Q33   1   0.6878  0.1517 -0.0785  11.00000  0.05    0.27
Q34   1   0.6977  0.2181  0.7000  11.00000  0.05    0.27
Q35   1   0.6957  0.3485  0.8726  11.00000  0.05    0.27
Q36   1   0.5044  0.6571  1.0452  11.00000  0.05    0.27
Q37   1   0.9311  0.8824  0.9146  11.00000  0.05    0.27
Q38   1   0.6199  0.2160  0.6613  11.00000  0.05    0.27
Q39   1   1.1182  0.5184  0.5892  11.00000  0.05    0.27
Q40   1   0.7341  0.3847  0.2209  11.00000  0.05    0.27
;
