# Supplementary material for: Synthesis and crystal structure of a new coordination polymer based on lanthanum and 1,4-phenyl­enedi­acetate ligands
Source: Acta Crystallogr E Crystallogr Commun. 2019 Feb 22;75(Pt 3):378–82. doi: 10.1107/S2056989019002378 (PMC6399701; doi:10.1107/S2056989019002378)
Supplement: Supplementary file 2 [file e-75-00378-Isup2.hkl]

#
# h,k,l, Fc-squared, Fo-squared, sigma(Fo-squared), status flag
#
data_I
_shelx_title ' shelxt_a.res in P-1'
_shelx_refln_list_code          4
_shelx_F_calc_maximum      188.13
_exptl_crystal_F_000       534.00
_reflns_d_resolution_high  0.7704

loop_
 _space_group_symop_operation_xyz
 'x, y, z'
 '-x, -y, -z'

_cell_length_a     9.1197
_cell_length_b    11.1231
_cell_length_c    11.9434
_cell_angle_alpha 107.049
_cell_angle_beta  107.729
_cell_angle_gamma 106.622

_shelx_F_squared_multiplier     1.000

loop_
 _refln_index_h
 _refln_index_k
 _refln_index_l
 _refln_F_squared_calc
 _refln_F_squared_meas
 _refln_F_squared_sigma
 _refln_observed_status
   2   0   0      13262.96      13791.06       421.26 o
   3   0   0         63.37         58.57         9.19 o
   4   0   0       5999.65       6280.98       191.32 o
   5   0   0          1.93         -5.12        31.45 o
   6   0   0       3763.41       3820.06        96.16 o
   7   0   0         28.51         85.51        28.42 o
   8   0   0        491.76        538.47        34.63 o
   9   0   0         12.90         19.37        65.63 o
  10   0   0       1187.04       1108.67        94.21 o
 -10   1   0       1159.21       1252.18        77.82 o
  -9   1   0          1.36         11.35        45.66 o
  -8   1   0       1397.59       1517.12        48.14 o
  -7   1   0         10.79         28.98        18.88 o
  -6   1   0       3599.22       4219.46       112.20 o
  -5   1   0        213.31        224.60        18.23 o
  -4   1   0      10708.80      11907.73       295.59 o
  -3   1   0       3370.62       3522.99        85.59 o
  -2   1   0       7864.57       9949.24       350.34 o
   1   1   0          7.04         -7.83         7.83 o
   2   1   0      13956.09      13846.33       353.10 o
   3   1   0        148.99        132.17        14.01 o
   4   1   0       9160.55       9084.70       213.19 o
   5   1   0         34.37         36.56        15.24 o
   6   1   0       6137.54       6459.75       157.07 o
   7   1   0         39.15         29.41        24.26 o
   8   1   0       1214.27       1242.36        40.15 o
   9   1   0          7.01         28.60        82.58 o
 -10   2   0       1305.57       1232.63       137.45 o
  -9   2   0        206.56        199.33        39.29 o
  -8   2   0       2883.49       3073.98        82.48 o
  -7   2   0        183.02        216.84        21.11 o
  -6   2   0       4176.85       4748.21       125.54 o
  -5   2   0       1350.68       1493.96        51.64 o
  -4   2   0       8732.28      10128.88       232.93 o
  -3   2   0        305.83        332.27        16.53 o
  -2   2   0        248.43        313.82        14.63 o
  -1   2   0        683.87        717.76        20.57 o
   0   2   0      10821.35      10823.22       212.19 o
   1   2   0       1102.39       1065.62        30.89 o
   2   2   0       6071.99       5736.77       127.14 o
   3   2   0       1137.99       1224.33        36.67 o
   4   2   0       1652.61       1653.30        48.46 o
   5   2   0        716.92        758.08        48.39 o
   6   2   0       3887.66       3871.61       144.02 o
   7   2   0         25.75          9.03        41.65 o
   8   2   0       1638.32       1709.20        52.78 o
   9   2   0         87.93        122.96        78.06 o
 -11   3   0        128.65        168.04        72.52 o
 -10   3   0       1090.11       1152.81       125.82 o
  -9   3   0        345.35        289.91        41.75 o
  -8   3   0       2318.54       2425.02        82.11 o
  -7   3   0        834.04        982.67        52.07 o
  -6   3   0       1376.48       1561.62       103.38 o
  -5   3   0       1254.74       1307.87        57.86 o
  -4   3   0      11067.19      10727.07       297.81 o
  -3   3   0        630.85        639.04        22.99 o
  -2   3   0      11343.43      11343.40       264.26 o
  -1   3   0          3.44         26.47        32.91 o
   0   3   0        703.58        760.43        32.46 o
   1   3   0        217.92        156.00        13.00 o
   2   3   0       7717.17       7571.62       170.19 o
   3   3   0        448.52        369.26        19.07 o
   4   3   0        806.68        757.41        28.50 o
   5   3   0        121.66        126.43        25.25 o
   6   3   0       2198.07       2170.25        78.18 o
   7   3   0        384.44        377.83        28.43 o
   8   3   0       1160.19       1170.94        65.93 o
   9   3   0        174.44        175.12       184.47 o
 -11   4   0        159.69        297.10       108.86 o
 -10   4   0       1072.48       1116.38        59.44 o
  -9   4   0        836.00        840.36        46.16 o
  -8   4   0       2761.32       2786.10       135.86 o
  -7   4   0        418.94        372.90        20.87 o
  -6   4   0       2742.02       2681.79        73.18 o
  -5   4   0        350.02        326.09        23.89 o
  -4   4   0       6970.48       7238.88       165.74 o
  -3   4   0       2810.11       2532.63        66.16 o
  -2   4   0       6902.76       6299.22       138.66 o
  -1   4   0        893.14        834.55        25.94 o
   0   4   0       4205.17       3934.64        94.44 o
   1   4   0       6063.35       5931.03       136.37 o
   2   4   0       9788.65       9722.50       232.62 o
   3   4   0       1400.79       1405.88        49.50 o
   4   4   0       1977.66       1926.92        55.35 o
   5   4   0       1625.68       1518.83        49.38 o
   6   4   0        892.09        887.00        44.98 o
   7   4   0        375.72        357.82        35.42 o
   8   4   0        649.31        659.60       192.92 o
 -11   5   0        256.83        160.70       154.38 o
 -10   5   0       1203.81       1237.46       112.46 o
  -9   5   0        209.92        203.98       107.82 o
  -8   5   0       2329.77       2276.68        61.70 o
  -7   5   0        329.66        284.60        31.72 o
  -6   5   0       2661.82       2682.10        94.29 o
  -5   5   0        574.97        534.94        24.54 o
  -4   5   0       3658.92       3526.45        89.93 o
  -3   5   0       3051.05       2928.62        73.64 o
  -2   5   0       9611.89       9389.02       212.40 o
  -1   5   0       1605.93       1632.74        45.47 o
   0   5   0       1926.16       2072.42        59.12 o
   1   5   0       3476.70       3456.37        86.68 o
   2   5   0       4142.04       3998.35        99.29 o
   3   5   0       2515.31       2478.23        78.20 o
   4   5   0       1988.98       1980.77        56.03 o
   5   5   0        382.23        355.77        26.16 o
   6   5   0        657.21        449.04       194.09 o
   7   5   0        422.30        295.50        53.19 o
 -11   6   0        189.80        172.16        68.45 o
 -10   6   0        537.27        485.19        49.58 o
  -9   6   0        159.28        137.15        31.49 o
  -8   6   0       2105.48       2083.09        57.55 o
  -7   6   0       1107.63       1114.58        38.03 o
  -6   6   0       2611.65       2426.81        67.96 o
  -5   6   0        909.16       1040.71        78.37 o
  -4   6   0        417.33        449.47        21.61 o
  -3   6   0       1761.67       1636.37        46.40 o
  -2   6   0       5507.26       5540.66       167.62 o
  -1   6   0       2493.15       2474.65        65.54 o
   0   6   0       1341.65       1324.46        44.12 o
   1   6   0        802.69        805.08        29.72 o
   2   6   0       1531.80       1534.69        45.75 o
   3   6   0        507.30        538.16        42.67 o
   4   6   0       2488.27       2569.84        68.75 o
   5   6   0        708.95        739.50        33.88 o
   6   6   0        648.97        638.81        89.34 o
   7   6   0        528.58        676.16       174.47 o
 -11   7   0        628.42        515.82        76.84 o
 -10   7   0        536.99        479.87        40.13 o
  -9   7   0        762.06        709.32        32.42 o
  -8   7   0       1090.80       1057.77        35.94 o
  -7   7   0       2045.09       1939.57        64.32 o
  -6   7   0        513.04        496.94        24.42 o
  -5   7   0       1088.94        987.25        35.39 o
  -4   7   0        609.96        578.35        26.85 o
  -3   7   0        343.11        322.30        17.67 o
  -2   7   0       2897.22       2864.30        74.59 o
  -1   7   0       1866.46       1853.46        68.87 o
   0   7   0        996.92       1028.25        38.19 o
   1   7   0        556.66        566.55        25.40 o
   2   7   0       1066.86       1050.63        34.52 o
   3   7   0       1412.71       1453.77        42.86 o
   4   7   0       1275.60       1267.47        42.28 o
   5   7   0        973.68        929.68        41.32 o
   6   7   0        203.59        182.39        53.79 o
 -11   8   0        333.20        293.19       141.63 o
 -10   8   0        143.34         97.79        36.70 o
  -9   8   0        544.42        533.72        36.99 o
  -8   8   0        303.37        319.45        34.64 o
  -7   8   0       2271.59       2337.51       100.68 o
  -6   8   0        508.57        538.16        29.20 o
  -5   8   0       2108.63       2170.69        61.27 o
  -4   8   0        535.10        515.17        37.80 o
  -3   8   0       1979.41       2130.02        66.74 o
  -2   8   0       1381.16       1409.40        42.74 o
  -1   8   0       2668.27       2646.58        73.81 o
   0   8   0       1695.43       1815.56        62.29 o
   1   8   0        632.00        670.98        26.65 o
   2   8   0        475.91        456.17        25.39 o
   3   8   0        896.10        917.67        47.66 o
   4   8   0        208.36        239.07        68.39 o
   5   8   0        718.57        710.67        53.44 o
 -10   9   0        294.30        261.77        39.42 o
  -9   9   0        717.84        763.69        39.39 o
  -8   9   0        574.61        537.48        45.00 o
  -7   9   0       1052.98       1071.18        62.55 o
  -6   9   0        503.06        496.56        27.97 o
  -5   9   0       2774.51       2918.93        76.70 o
  -4   9   0        517.26        497.19        26.92 o
  -3   9   0       1665.04       1658.03        72.74 o
  -2   9   0        302.31        353.53        23.29 o
  -1   9   0       1806.36       2017.55        80.82 o
   0   9   0        221.25        173.83        26.67 o
   1   9   0       1713.39       1840.03        52.12 o
   2   9   0         93.86        137.51        37.06 o
   3   9   0        714.39        715.23        48.04 o
   4   9   0        237.01        294.88        47.56 o
 -10  10   0        107.67         23.65        59.18 o
  -9  10   0        749.92        657.88        41.55 o
  -8  10   0        256.62        273.06        50.71 o
  -7  10   0        700.85        762.26        38.31 o
  -6  10   0        711.53        659.84        37.63 o
  -5  10   0       1297.79       1339.25        69.95 o
  -4  10   0        281.97        273.50        44.50 o
  -3  10   0       1474.33       1645.59        46.31 o
  -2  10   0          1.20         20.99        42.01 o
  -1  10   0       1549.60       1704.92       139.29 o
   0  10   0         79.38         62.53        36.69 o
   1  10   0       1172.85       1237.80        41.46 o
   2  10   0         41.51         66.43        42.33 o
   3  10   0        560.80        509.25        48.22 o
  -9  11   0        831.07        890.54        65.16 o
  -8  11   0         22.56         52.85        57.02 o
  -7  11   0        760.69        767.87        59.49 o
  -6  11   0         69.13         89.36        30.69 o
  -5  11   0       1618.96       1773.76        74.15 o
  -4  11   0          6.03         16.71        64.52 o
  -3  11   0        978.97       1014.92        44.73 o
  -2  11   0        105.93        130.06        39.62 o
  -1  11   0        420.71        398.57        69.71 o
   0  11   0         20.58         -1.29        86.05 o
   1  11   0       1013.32        970.81        58.08 o
   2  11   0          2.54         -6.27       116.19 o
  -9  12   0        687.85        714.39        60.35 o
  -8  12   0          9.04         31.48        66.20 o
  -7  12   0        856.02        906.19        52.00 o
  -6  12   0          9.38        -28.26        87.30 o
  -5  12   0        504.56        531.31        59.60 o
  -4  12   0          9.18         59.68        61.41 o
  -3  12   0        999.24       1085.51        88.84 o
  -2  12   0          2.76        -25.01       101.40 o
  -1  12   0       1022.72        868.01        60.37 o
   0  12   0          0.30         91.10        79.30 o
   1  12   0        943.22        972.79        96.97 o
  -7  13   0        544.38        563.16        75.03 o
  -6  13   0          1.78         39.44        55.73 o
  -5  13   0        724.32        706.46        69.52 o
  -4  13   0         16.74         23.35       113.84 o
  -3  13   0       1533.19       1547.50       103.22 o
  -2  13   0         18.31         59.21       114.84 o
  -1  13   0        722.68        693.09        70.12 o
   4 -14   1        134.52        235.43       217.17 o
   5 -14   1        600.24        468.05       169.78 o
   1 -13   1        899.91        862.32        71.45 o
   2 -13   1         12.29         27.75        69.30 o
   3 -13   1        783.53        730.88        78.97 o
   4 -13   1          4.48         19.68        63.33 o
   5 -13   1        528.57        486.91        82.22 o
   6 -13   1         70.24         80.53        67.84 o
   7 -13   1        593.77        607.60        73.93 o
  -1 -12   1        900.93        921.24        56.98 o
   0 -12   1         13.78         64.21        46.59 o
   1 -12   1        758.06        744.44        55.66 o
   2 -12   1         10.33         -4.64        70.17 o
   3 -12   1       1087.31       1185.69        48.85 o
   4 -12   1          6.61        -22.09        73.25 o
   5 -12   1       1436.62       1441.41        42.81 o
   6 -12   1         18.75         14.44        60.24 o
   7 -12   1        934.28        943.94        56.83 o
   8 -12   1         16.89         96.96        59.00 o
   9 -12   1        651.38        705.21        74.72 o
  -3 -11   1        429.20        481.05        86.00 o
  -2 -11   1         11.91         71.38        51.73 o
  -1 -11   1        872.94        877.84        39.32 o
   0 -11   1         72.82         46.66        42.61 o
   1 -11   1       1647.35       1678.40        63.63 o
   2 -11   1         50.40         67.63        43.62 o
   3 -11   1       1188.22       1244.21        43.70 o
   4 -11   1         11.13          9.66        28.54 o
   5 -11   1       1562.53       1641.96        45.70 o
   6 -11   1         46.18         62.99        55.51 o
   7 -11   1       1207.60       1171.01        41.80 o
   8 -11   1         13.72         42.98        57.70 o
   9 -11   1        902.98        894.32        58.88 o
  -4 -10   1         73.92         52.71        49.55 o
  -3 -10   1        621.35        595.81        49.19 o
  -2 -10   1         12.31         -8.44        76.25 o
  -1 -10   1       1842.74       1948.74        57.10 o
   0 -10   1         22.28         16.98        38.07 o
   1 -10   1       1698.17       1711.75        50.60 o
   2 -10   1          1.23         32.33        33.42 o
   3 -10   1       1468.11       1574.35        63.79 o
   4 -10   1          2.06         34.74        23.59 o
   5 -10   1       2815.01       2800.32        87.78 o
   6 -10   1         73.47         58.92        51.08 o
   7 -10   1       1229.66       1328.55        61.57 o
   8 -10   1         12.55         12.88        38.53 o
   9 -10   1        910.48        876.03        49.45 o
  10 -10   1        103.42        180.73        58.61 o
  -5  -9   1        781.38        599.34       151.27 o
  -4  -9   1          9.05         10.14        45.00 o
  -3  -9   1       1361.79       1443.77        70.96 o
  -2  -9   1        214.62        173.21        30.14 o
  -1  -9   1       1078.65       1236.04        45.23 o
   0  -9   1        857.28        847.60        49.09 o
   1  -9   1       2694.99       2964.00        79.82 o
   2  -9   1        258.43        252.18        21.39 o
   3  -9   1       3023.37       2977.14        77.23 o
   4  -9   1        143.67        138.12        15.80 o
   5  -9   1       1945.24       1983.60        60.92 o
   6  -9   1        143.60         94.62        41.86 o
   7  -9   1       1299.17       1307.92        54.10 o
   8  -9   1         75.46        118.75        35.61 o
   9  -9   1        748.31        728.23        47.29 o
  10  -9   1         27.01          6.24        41.56 o
  -6  -8   1         15.55        -18.81       108.99 o
  -5  -8   1       1165.61       1119.83        45.31 o
  -4  -8   1        107.54        127.07        50.71 o
  -3  -8   1       2066.95       2131.17        62.20 o
  -2  -8   1        305.99        270.93        27.02 o
  -1  -8   1       2207.16       2305.25        62.25 o
   0  -8   1        601.06        657.84        29.92 o
   1  -8   1       2265.15       2221.04        64.21 o
   2  -8   1        359.15        373.65        19.48 o
   3  -8   1       1848.82       1905.45        52.84 o
   4  -8   1        551.50        558.89        22.08 o
   5  -8   1        866.89        860.27        33.62 o
   6  -8   1        182.25        159.79        24.49 o
   7  -8   1       1378.18       1351.13        73.38 o
   8  -8   1         15.39         32.40        40.00 o
   9  -8   1       1236.93       1192.63        41.39 o
  10  -8   1        102.64         46.78        55.87 o
  -6  -7   1        364.09        356.48        52.02 o
  -5  -7   1        707.21        747.86       135.94 o
  -4  -7   1        520.62        484.93        43.83 o
  -3  -7   1       2567.65       2434.12        63.79 o
  -2  -7   1        408.51        398.27        21.13 o
  -1  -7   1       1139.87       1059.59        39.21 o
   0  -7   1         56.32         28.09        84.04 o
   1  -7   1       3255.47       3270.35        86.82 o
   2  -7   1        999.40        990.70        34.09 o
   3  -7   1       3124.06       2818.31       101.84 o
   4  -7   1         54.99         68.11        11.53 o
   5  -7   1        949.39        916.60        37.92 o
   6  -7   1       1087.87       1158.35        46.74 o
   7  -7   1       1477.37       1363.33        42.79 o
   8  -7   1        780.10        735.46        33.91 o
   9  -7   1        395.01        358.92        31.44 o
  10  -7   1        120.87         50.84        53.83 o
  -7  -6   1        383.37        350.21        80.41 o
  -6  -6   1        443.54        415.18        85.64 o
  -5  -6   1        310.49        255.48        31.21 o
  -4  -6   1        767.00        746.22        34.71 o
  -3  -6   1       1513.34       1455.28        45.80 o
  -2  -6   1       1330.17       1312.29        40.95 o
  -1  -6   1       2765.66       2759.99        76.02 o
   0  -6   1       1695.95       1646.16        50.70 o
   1  -6   1       3072.46       2889.67        77.03 o
   2  -6   1       1647.47       1556.40        49.58 o
   3  -6   1       3836.27       3688.86        90.64 o
   4  -6   1       1640.57       1694.60        48.16 o
   5  -6   1        819.90        861.10        32.31 o
   6  -6   1       1337.43       1268.48        41.57 o
   7  -6   1        491.86        430.81        33.77 o
   8  -6   1       1383.63       1346.76        64.58 o
   9  -6   1        344.56        377.02        64.40 o
  10  -6   1        479.55        467.29        47.75 o
  11  -6   1        308.71        242.29        69.10 o
  -8  -5   1        564.22        442.12       132.02 o
  -7  -5   1        797.52        742.16        43.46 o
  -6  -5   1        832.88        774.57       107.81 o
  -5  -5   1       1101.61       1028.13       121.94 o
  -4  -5   1       1330.25       1332.14        42.27 o
  -3  -5   1       2810.56       2670.53        73.07 o
  -2  -5   1       1802.96       1862.55        72.22 o
  -1  -5   1       2998.94       2954.16        82.52 o
   0  -5   1       1029.23        980.60        33.23 o
   1  -5   1        803.47        697.05        23.20 o
   2  -5   1       8265.15       8533.57       190.79 o
   3  -5   1       1118.31       1030.89        38.92 o
   4  -5   1       3651.62       3565.51        91.13 o
   5  -5   1        659.43        648.90        26.58 o
   6  -5   1       2699.65       2831.80        84.64 o
   7  -5   1        496.70        518.62        50.01 o
   8  -5   1       2209.81       2194.57        67.38 o
   9  -5   1        856.24        862.68        55.60 o
  10  -5   1        361.22        293.05        61.53 o
  -8  -4   1        642.80        610.20        49.00 o
  -7  -4   1       1580.64       1481.82        48.30 o
  -6  -4   1       1577.89       1633.36        49.05 o
  -5  -4   1        454.79        434.65        23.93 o
  -4  -4   1        821.68        760.10        28.90 o
  -3  -4   1       1978.69       1911.19        55.48 o
  -2  -4   1       2706.67       2690.48        78.43 o
  -1  -4   1       3740.69       3954.08       133.11 o
   0  -4   1       8005.90       7667.06       175.44 o
   1  -4   1        530.69        404.42        14.96 o
   2  -4   1       2574.88       2642.23        67.13 o
   3  -4   1       5236.88       5185.09       120.74 o
   4  -4   1       9070.47       9578.92       223.93 o
   5  -4   1       1445.70       1465.52        45.42 o
   6  -4   1       1502.54       1515.51        46.17 o
   7  -4   1        793.32        875.31        50.06 o
   8  -4   1       1466.15       1647.14       108.26 o
   9  -4   1        558.00        617.35        98.20 o
  10  -4   1        807.21        835.14        61.06 o
  -9  -3   1        366.60        422.26       148.95 o
  -8  -3   1        814.10        786.97        57.19 o
  -7  -3   1        650.43        584.77        31.64 o
  -6  -3   1       1487.02       1478.61        42.83 o
  -5  -3   1       1077.43       1039.29        34.14 o
  -4  -3   1       1874.89       1822.18        83.73 o
  -3  -3   1        646.19        558.11        22.72 o
  -2  -3   1       6824.63       7085.43       171.63 o
  -1  -3   1         86.34         87.93        21.59 o
   0  -3   1        588.25        642.70        21.57 o
   1  -3   1       1678.02       1752.62        43.78 o
   2  -3   1       3747.46       3789.95        86.43 o
   3  -3   1       3200.14       3312.78        80.45 o
   4  -3   1       7870.44       7925.00       249.28 o
   5  -3   1       2599.63       2732.34        98.51 o
   6  -3   1       1784.39       1872.39        61.93 o
   7  -3   1        991.32       1008.76        40.67 o
   8  -3   1       2544.74       2669.20        90.02 o
   9  -3   1        842.97        909.72        78.15 o
  10  -3   1       1115.51       1209.08       116.95 o
  -9  -2   1         29.49        112.33        51.69 o
  -8  -2   1        972.01       1014.70        65.72 o
  -7  -2   1        270.71        269.08        19.95 o
  -6  -2   1       2375.68       2333.96        62.53 o
  -5  -2   1         63.67         53.25        13.99 o
  -4  -2   1       3050.51       3205.47        82.06 o
  -3  -2   1          9.54         22.38        44.23 o
  -2  -2   1       4950.59       5172.38       183.88 o
  -1  -2   1          9.72         51.97        11.74 o
   0  -2   1       1848.45       2136.04       119.84 o
   1  -2   1       1792.12       1761.90        51.43 o
   2  -2   1       4137.65       4059.86       109.52 o
   3  -2   1        998.24       1074.37        35.31 o
   4  -2   1       8726.70       9935.66       234.82 o
   5  -2   1        173.27        199.20        21.85 o
   6  -2   1       1632.10       1640.01        56.31 o
   7  -2   1        459.18        470.95        31.26 o
   8  -2   1       1516.84       1640.49        87.67 o
   9  -2   1         42.57         43.09        48.74 o
  10  -2   1       1058.80       1137.21       125.44 o
 -10  -1   1       1036.60       1035.60        44.73 o
  -9  -1   1          3.56         34.36        76.91 o
  -8  -1   1        989.88       1068.05        45.20 o
  -7  -1   1        124.24        109.40        21.08 o
  -6  -1   1       1833.99       1980.18        55.10 o
  -5  -1   1        158.38        191.27        20.19 o
  -4  -1   1       5580.23       5737.12       133.18 o
  -3  -1   1        588.40        606.64        20.81 o
  -2  -1   1       8963.92       8934.32       226.04 o
   2  -1   1      12447.04      12900.33       290.43 o
   3  -1   1        532.13        634.28        48.74 o
   4  -1   1       3139.52       3529.49       122.34 o
   5  -1   1         23.03         65.88        19.98 o
   6  -1   1       1956.15       2116.31        66.67 o
   7  -1   1         60.39         40.13        52.27 o
   8  -1   1        630.69        693.07        44.50 o
   9  -1   1          4.95        -20.63        75.14 o
  10  -1   1        969.62       1068.11       137.79 o
 -10   0   1       1344.22       1374.71        93.68 o
  -9   0   1         11.48         10.14        49.60 o
  -8   0   1       2073.61       2091.69        54.23 o
  -7   0   1        104.94         85.71        18.18 o
  -6   0   1       4608.91       4860.40       119.26 o
  -5   0   1        193.93        164.25        14.99 o
  -4   0   1      13878.10      15718.96       502.25 o
  -3   0   1       1485.64       1695.65        78.56 o
  -2   0   1      20255.20      19829.62      1104.99 o
   1   0   1         36.52         17.85         8.74 o
   2   0   1       7873.97       7821.29       266.09 o
   3   0   1         35.17         -7.37        21.00 o
   4   0   1       7170.83       7488.32       409.20 o
   5   0   1         43.50         93.11        28.49 o
   6   0   1       5081.93       5273.83       162.36 o
   7   0   1          7.97         39.73        72.47 o
   8   0   1       1230.81       1265.08        44.77 o
   9   0   1          9.52        -25.66        85.36 o
 -10   1   1       1437.51       1441.57       112.88 o
  -9   1   1         42.02        134.69        29.23 o
  -8   1   1       3488.46       3782.19       216.83 o
  -7   1   1          4.03         18.07        21.10 o
  -6   1   1       9168.28      10131.05       272.35 o
  -5   1   1        196.66        259.40        25.94 o
  -4   1   1      13181.20      14088.88       569.12 o
  -3   1   1          7.44         42.85        38.74 o
  -2   1   1       4875.99       4932.93        99.48 o
   1   1   1         38.67         50.47        13.06 o
   2   1   1      10544.86      10355.55       224.45 o
   3   1   1          1.40        -13.62        16.88 o
   4   1   1       4930.99       4709.95       120.54 o
   5   1   1          6.55         15.59        33.04 o
   6   1   1       5975.06       5960.30       152.28 o
   7   1   1          7.65        -28.54        42.23 o
   8   1   1       2123.43       2106.14        65.79 o
   9   1   1         22.23         27.23        45.37 o
 -11   2   1          1.57        -34.73       102.23 o
 -10   2   1        893.86        944.22        47.20 o
  -9   2   1          2.04        -11.06        95.27 o
  -8   2   1       2722.13       2962.06        77.69 o
  -7   2   1        218.24        192.42        27.33 o
  -6   2   1       2810.75       3197.13       104.16 o
  -5   2   1         51.34         51.26        22.47 o
  -4   2   1       5024.92       5073.35       120.38 o
  -3   2   1        177.74        134.73        19.90 o
  -2   2   1      19469.63      18275.99       617.10 o
  -1   2   1        180.38        143.14        13.90 o
   0   2   1       6970.19       6486.60       137.71 o
   1   2   1         43.66         39.55        18.30 o
   2   2   1       3886.95       3508.86        84.30 o
   3   2   1         21.64          5.14         9.92 o
   4   2   1       3551.16       3550.06        88.20 o
   5   2   1          0.41         96.63        21.30 o
   6   2   1       4141.06       4152.19       167.36 o
   7   2   1         71.05         74.82        38.73 o
   8   2   1       2191.96       2279.96        62.67 o
   9   2   1         61.81          7.13        63.70 o
 -11   3   1         59.34        120.21        63.19 o
 -10   3   1       1076.05       1062.25        53.06 o
  -9   3   1         82.13        100.93        60.89 o
  -8   3   1       2118.93       2169.56        59.66 o
  -7   3   1        481.08        477.33        35.70 o
  -6   3   1       2842.48       2772.64        82.59 o
  -5   3   1          0.94         18.72        16.61 o
  -4   3   1       7091.60       6557.65       150.28 o
  -3   3   1         27.15        -16.01        18.29 o
  -2   3   1       1195.69       1288.20        37.67 o
  -1   3   1       2009.91       1950.00        50.02 o
   0   3   1       1642.45       1502.46        42.88 o
   1   3   1        332.48        332.21        18.46 o
   2   3   1      10666.27      10849.22       261.20 o
   3   3   1        978.46        936.58        30.49 o
   4   3   1       3051.83       2944.36        75.21 o
   5   3   1        272.39        218.13        27.32 o
   6   3   1       1898.90       1860.91        64.03 o
   7   3   1         31.91         14.04        52.91 o
   8   3   1       1109.24       1097.72       100.77 o
 -11   4   1        169.14        107.58        55.98 o
 -10   4   1       1174.04       1190.84        63.41 o
  -9   4   1         41.95         79.54        40.07 o
  -8   4   1       1836.12       1858.52        53.03 o
  -7   4   1        333.38        405.87        29.04 o
  -6   4   1       2763.03       2615.41        71.97 o
  -5   4   1        446.03        429.56        31.96 o
  -4   4   1       6992.03       6723.74       187.80 o
  -3   4   1       6142.00       5950.79       135.23 o
  -2   4   1       7895.70       7685.56       168.27 o
  -1   4   1       3657.25       3428.14        84.70 o
   0   4   1      14253.49      13479.99       484.25 o
   1   4   1       1213.79       1195.67        36.63 o
   2   4   1       4253.50       4121.34       101.27 o
   3   4   1       1812.97       1851.09        54.47 o
   4   4   1       1158.28       1155.30        37.61 o
   5   4   1          2.42        -28.11        32.74 o
   6   4   1        947.25        846.91        63.28 o
   7   4   1         85.15        124.54        97.29 o
   8   4   1        851.09        851.83       221.92 o
 -11   5   1        157.92        114.55        59.60 o
 -10   5   1        926.86        897.74        45.43 o
  -9   5   1        134.75        161.66        28.65 o
  -8   5   1       1323.81       1364.31        42.11 o
  -7   5   1        217.09        217.99        20.40 o
  -6   5   1       4784.21       4951.95       123.63 o
  -5   5   1       2442.83       2280.38        70.30 o
  -4   5   1       7801.37       7377.78       173.31 o
  -3   5   1       2080.59       2323.17        64.26 o
  -2   5   1       6387.06       6350.90       157.67 o
  -1   5   1       5355.45       5351.73       125.39 o
   0   5   1       4070.90       3956.73       101.14 o
   1   5   1       2480.44       2376.29        64.04 o
   2   5   1       3557.70       3457.40        87.84 o
   3   5   1        799.19        743.86        27.46 o
   4   5   1       2248.40       2244.46        60.77 o
   5   5   1        312.74        293.95        48.95 o
   6   5   1        918.25        544.37       100.56 o
   7   5   1        214.00        117.17       172.47 o
 -11   6   1        763.61        645.69        59.49 o
 -10   6   1       1124.58       1136.58        41.97 o
  -9   6   1        814.17        753.88       106.51 o
  -8   6   1       1342.46       1276.55        41.07 o
  -7   6   1        594.30        602.99        38.29 o
  -6   6   1       2539.27       2587.32        71.88 o
  -5   6   1       1415.63       1452.08        46.23 o
  -4   6   1       3211.19       3379.21        88.64 o
  -3   6   1        430.86        424.52        22.52 o
  -2   6   1       2708.45       2616.88        97.68 o
  -1   6   1        654.41        580.74        24.60 o
   0   6   1       6477.56       6594.80       180.89 o
   1   6   1        760.30        738.48        30.60 o
   2   6   1       2183.11       2217.06        64.24 o
   3   6   1       1460.42       1415.80        47.99 o
   4   6   1       1656.56       1621.56        47.62 o
   5   6   1        827.89        845.52        40.36 o
   6   6   1        573.36        551.20        68.17 o
 -11   7   1        545.73        492.70        76.62 o
 -10   7   1        398.54        345.30        48.12 o
  -9   7   1        900.29        978.55        58.03 o
  -8   7   1        598.56        646.15        32.79 o
  -7   7   1       1296.37       1304.28        42.52 o
  -6   7   1       1490.56       1594.65        54.78 o
  -5   7   1       2854.81       2753.98        75.22 o
  -4   7   1       2232.92       2241.43        64.00 o
  -3   7   1        255.73        310.87        21.25 o
  -2   7   1       4491.93       4596.79       144.85 o
  -1   7   1        742.62        817.23        69.29 o
   0   7   1       1983.62       1954.97        55.40 o
   1   7   1        372.35        421.39        24.89 o
   2   7   1       1391.22       1435.41        52.76 o
   3   7   1        445.33        467.02        34.47 o
   4   7   1        739.72        708.59        35.12 o
   5   7   1        780.30        812.62        54.68 o
   6   7   1        288.52        224.08       249.51 o
 -11   8   1        305.92        293.00        80.86 o
 -10   8   1        594.21        562.23        78.38 o
  -9   8   1        904.76        817.40        42.24 o
  -8   8   1       1146.44       1123.16        39.15 o
  -7   8   1        833.40        819.13        35.01 o
  -6   8   1        886.49        881.57        32.32 o
  -5   8   1       2103.54       2103.83        76.11 o
  -4   8   1       1788.31       1915.25        57.25 o
  -3   8   1       2152.32       2237.50        89.30 o
  -2   8   1       1063.97       1027.99        37.98 o
  -1   8   1       1869.38       1858.79        56.36 o
   0   8   1       1038.15       1091.03        53.50 o
   1   8   1       1379.68       1388.97        49.85 o
   2   8   1        540.30        543.62        27.04 o
   3   8   1        456.18        402.97        36.00 o
   4   8   1        566.87        521.64        69.80 o
   5   8   1        663.31        619.84        66.11 o
 -10   9   1        549.43        501.01        46.99 o
  -9   9   1        866.13        905.48        47.46 o
  -8   9   1        829.09        747.68        33.93 o
  -7   9   1        445.86        452.97        42.30 o
  -6   9   1       1465.63       1511.10        48.01 o
  -5   9   1       1036.73       1058.24        53.61 o
  -4   9   1       1221.78       1215.39        40.50 o
  -3   9   1       1956.69       2035.39        85.71 o
  -2   9   1        499.43        535.29        32.02 o
  -1   9   1       2177.07       2245.63        63.12 o
   0   9   1        135.64        147.75        26.06 o
   1   9   1       1917.70       2010.32        58.57 o
   2   9   1        280.54        261.70        49.58 o
   3   9   1        813.12        857.22        52.38 o
   4   9   1        138.31         91.75        68.21 o
 -10  10   1        166.60        156.88        49.65 o
  -9  10   1       1138.76       1163.16        92.67 o
  -8  10   1        368.18        345.03        39.77 o
  -7  10   1        637.94        784.96        39.66 o
  -6  10   1        529.27        527.66        34.48 o
  -5  10   1       1295.46       1370.25        66.12 o
  -4  10   1        396.45        384.14        26.64 o
  -3  10   1       1219.82       1368.15        42.03 o
  -2  10   1        601.24        621.42        39.12 o
  -1  10   1        428.73        543.31        41.01 o
   0  10   1        460.81        411.21        59.01 o
   1  10   1       1446.20       1427.11        58.62 o
   2  10   1         81.64        112.85        58.07 o
   3  10   1        520.73        487.24        58.07 o
  -9  11   1        710.79        719.28        66.05 o
  -8  11   1         28.57         16.86        62.33 o
  -7  11   1        847.25        953.89        53.95 o
  -6  11   1         56.12         87.55        66.83 o
  -5  11   1        504.63        505.21        33.84 o
  -4  11   1         65.99         79.30        33.91 o
  -3  11   1        599.48        681.15        64.45 o
  -2  11   1        279.09        306.42        57.79 o
  -1  11   1        809.55        779.58        48.43 o
   0  11   1        186.63        217.41        61.09 o
   1  11   1        886.05        839.65        65.59 o
  -9  12   1        390.02        419.42        71.87 o
  -8  12   1         23.80         55.42        61.31 o
  -7  12   1        664.85        719.16       103.95 o
  -6  12   1         25.34         26.99        51.64 o
  -5  12   1        839.35        820.72        56.21 o
  -4  12   1          9.06        -18.30       130.33 o
  -3  12   1       1286.07       1265.00        64.25 o
  -2  12   1         49.34         46.67        66.98 o
  -1  12   1        610.44        593.61        53.51 o
   0  12   1         53.29        107.25        91.92 o
  -7  13   1       1197.33       1092.35        92.06 o
  -6  13   1          1.74         90.26        63.52 o
  -5  13   1        773.92        768.08        63.23 o
  -4  13   1          0.74         63.14        85.25 o
  -3  13   1        693.45        644.59       158.75 o
  -2  13   1          4.16        -25.77       104.63 o
   3 -14   2        759.71        760.40       166.43 o
   4 -14   2        107.26         57.79       219.33 o
   5 -14   2        490.38        395.51       169.60 o
   0 -13   2         59.68         76.66        60.80 o
   1 -13   2        430.43        442.67        73.97 o
   2 -13   2         32.46          7.76        61.18 o
   3 -13   2       1165.93       1047.61        59.22 o
   4 -13   2         75.05        123.25        85.24 o
   5 -13   2       1132.56       1223.64       171.87 o
   6 -13   2         70.52         96.03        52.16 o
   7 -13   2        639.28        652.18       183.25 o
  -2 -12   2         15.24         40.86        63.87 o
  -1 -12   2        750.59        725.94        56.78 o
   0 -12   2        121.55        144.93        60.22 o
   1 -12   2        951.03        962.77        48.23 o
   2 -12   2         96.63        112.49        51.48 o
   3 -12   2       1161.00       1278.74        76.62 o
   4 -12   2         15.66         71.13        41.18 o
   5 -12   2       1275.06       1168.09        48.08 o
   6 -12   2         53.24         15.91        45.68 o
   7 -12   2        951.86        939.28       120.92 o
   8 -12   2          0.43        -48.17        93.10 o
  -3 -11   2        690.15        677.42        55.35 o
  -2 -11   2          6.55        -10.58       109.99 o
  -1 -11   2       1501.74       1531.24        71.19 o
   0 -11   2         89.68        140.15        44.68 o
   1 -11   2       1429.11       1441.58        83.28 o
   2 -11   2          0.07        -22.56        69.25 o
   3 -11   2        824.29        812.95        52.51 o
   4 -11   2        106.54         99.78        23.08 o
   5 -11   2       2622.21       2597.83        85.86 o
   6 -11   2         38.44         33.94        37.68 o
   7 -11   2       1401.55       1416.31        50.29 o
   8 -11   2         49.22         62.23        53.81 o
   9 -11   2        612.73        564.07        44.73 o
  -4 -10   2          1.69         10.49        46.56 o
  -3 -10   2        948.19        887.19        44.58 o
  -2 -10   2         29.96         42.84        36.06 o
  -1 -10   2       1578.92       1566.22        64.16 o
   0 -10   2        118.10        104.30        78.96 o
   1 -10   2       4051.85       4102.16       102.74 o
   2 -10   2          0.58          2.25        25.32 o
   3 -10   2       2283.31       2330.69        63.78 o
   4 -10   2          0.12          7.37        22.27 o
   5 -10   2       2960.43       2984.34       101.35 o
   6 -10   2         16.63         66.91        35.07 o
   7 -10   2       1279.51       1253.33        40.26 o
   8 -10   2          4.80        -10.61        91.29 o
   9 -10   2        460.14        483.54        46.71 o
  10 -10   2          4.38         -5.16       119.03 o
  -5  -9   2       1219.95       1245.04        83.64 o
  -4  -9   2         37.28         83.78        41.92 o
  -3  -9   2       1517.21       1546.43        50.60 o
  -2  -9   2          1.36         27.77        26.32 o
  -1  -9   2       2827.05       2890.65       112.10 o
   0  -9   2         82.87         96.52        45.80 o
   1  -9   2       4115.17       4220.68       107.37 o
   2  -9   2        133.26        175.22        22.97 o
   3  -9   2       1236.72       1105.05        34.05 o
   4  -9   2        133.66        101.58        33.29 o
   5  -9   2       2772.31       2614.79        67.64 o
   6  -9   2          2.59         52.23        44.58 o
   7  -9   2       2139.79       2162.03        66.92 o
   8  -9   2          1.37        -24.10        78.03 o
   9  -9   2       1116.75       1062.23        51.50 o
  10  -9   2         30.67         92.44       130.74 o
  -6  -8   2        101.69         62.25        56.81 o
  -5  -8   2       1158.94       1122.08        54.70 o
  -4  -8   2         74.05         66.37        31.60 o
  -3  -8   2       2924.71       2782.37        75.81 o
  -2  -8   2         54.00         39.83        18.87 o
  -1  -8   2        820.99        838.94        49.08 o
   0  -8   2        134.74        138.67        18.74 o
   1  -8   2       3990.38       3907.60       100.90 o
   2  -8   2         35.19        121.00        24.61 o
   3  -8   2       2791.66       2748.49        93.41 o
   4  -8   2         22.08         31.04        22.23 o
   5  -8   2       1664.00       1621.10        58.09 o
   6  -8   2        123.45        174.38        34.91 o
   7  -8   2       3224.47       3306.76       109.48 o
   8  -8   2        142.50        112.64        37.82 o
   9  -8   2        834.07        769.20        62.52 o
  10  -8   2        112.15         97.44        51.24 o
  -7  -7   2        520.61        492.42        72.79 o
  -6  -7   2         60.82         57.56        49.30 o
  -5  -7   2       1117.99       1073.79        97.33 o
  -4  -7   2        404.82        434.35        24.85 o
  -3  -7   2       2400.36       2455.20        67.62 o
  -2  -7   2        124.53        118.61        20.69 o
  -1  -7   2       1578.44       1476.07        47.80 o
   0  -7   2          8.71         -7.93        27.94 o
   1  -7   2       4676.62       4639.45       115.42 o
   2  -7   2         63.86         38.68        11.27 o
   3  -7   2       2873.04       2574.98        75.77 o
   4  -7   2        372.65        365.02        18.12 o
   5  -7   2       1053.90       1011.27        35.91 o
   6  -7   2        240.14        242.18        18.42 o
   7  -7   2       2241.54       2125.71        58.67 o
   8  -7   2        220.69        195.20        46.27 o
   9  -7   2        747.08        845.91       120.02 o
  10  -7   2        283.41        278.99        67.22 o
  -7  -6   2        802.47        730.04        51.57 o
  -6  -6   2        265.68        339.81        93.52 o
  -5  -6   2       1068.79        866.78       160.50 o
  -4  -6   2        583.87        565.99        25.06 o
  -3  -6   2       3462.02       3388.62        88.99 o
  -2  -6   2        750.56        762.71        30.97 o
  -1  -6   2       1911.22       1739.28        55.18 o
   0  -6   2        405.56        361.87        26.33 o
   1  -6   2       3970.60       3701.41        94.79 o
   2  -6   2       2787.54       2682.55        81.00 o
   3  -6   2       4008.55       3881.18        95.14 o
   4  -6   2        397.41        388.22        30.17 o
   5  -6   2        639.99        601.83        26.11 o
   6  -6   2       1366.97       1373.29        43.30 o
   7  -6   2       2232.19       2116.40        58.31 o
   8  -6   2        716.12        745.53        70.10 o
   9  -6   2        747.08        736.97        42.77 o
  10  -6   2        107.92        140.34        63.13 o
  -8  -5   2        358.65        352.23        57.37 o
  -7  -5   2       1392.84       1323.91        54.20 o
  -6  -5   2        661.51        612.84        58.34 o
  -5  -5   2       1165.30        961.62        35.64 o
  -4  -5   2       1124.04       1148.95        42.43 o
  -3  -5   2       1382.86       1330.93        60.56 o
  -2  -5   2       1663.50       1656.74        72.54 o
  -1  -5   2       4065.09       3945.89       103.42 o
   0  -5   2       5598.65       5999.98       142.60 o
   1  -5   2        487.01        497.36        20.78 o
   2  -5   2       4832.58       4702.35       177.62 o
   3  -5   2       5437.99       5647.87       145.72 o
   4  -5   2       1863.70       1894.42        51.74 o
   5  -5   2       2663.78       2816.97        75.89 o
   6  -5   2       1761.85       1829.95        53.32 o
   7  -5   2       1130.98       1199.35        46.10 o
   8  -5   2        375.15        307.07        40.29 o
   9  -5   2        701.47        711.57        48.88 o
  10  -5   2        383.09        428.02        51.14 o
  -8  -4   2        283.67        274.14        48.06 o
  -7  -4   2       1791.96       1807.48        94.50 o
  -6  -4   2       1061.06       1089.30        37.11 o
  -5  -4   2       2165.50       2261.22        66.58 o
  -4  -4   2       1190.81       1126.89        70.99 o
  -3  -4   2       1972.00       2085.01        59.06 o
  -2  -4   2       6748.81       6678.11       155.32 o
  -1  -4   2       2965.05       2885.07        78.39 o
   0  -4   2       5366.56       5262.70       158.07 o
   1  -4   2        388.31        551.54        28.29 o
   2  -4   2       3087.27       3202.22        85.71 o
   3  -4   2       6049.58       6189.59       140.06 o
   4  -4   2        911.25        949.99        30.09 o
   5  -4   2       2946.37       3181.61        83.72 o
   6  -4   2       1540.14       1616.98        57.13 o
   7  -4   2       1201.13       1421.52        51.66 o
   8  -4   2       1237.78       1356.10        49.67 o
   9  -4   2       1837.09       1918.07        74.19 o
  10  -4   2        654.17        672.15       112.68 o
  -9  -3   2        326.70        360.62        59.15 o
  -8  -3   2        380.50        384.21        36.31 o
  -7  -3   2       1440.26       1289.75        44.87 o
  -6  -3   2       2267.73       2273.75        65.23 o
  -5  -3   2       1615.65       1571.47        72.21 o
  -4  -3   2       1428.01       1445.08        53.45 o
  -3  -3   2       4064.67       4049.32       107.24 o
  -2  -3   2       2185.17       2206.28        58.70 o
  -1  -3   2      14906.80      15236.03       392.39 o
   0  -3   2       4172.34       4373.42       104.36 o
   1  -3   2         10.96         99.69        13.06 o
   2  -3   2        892.21        837.38        26.44 o
   3  -3   2       3197.36       3566.19       122.04 o
   4  -3   2       2793.01       2990.71        85.02 o
   5  -3   2       2150.35       2351.21        73.28 o
   6  -3   2       1484.50       1610.35        56.35 o
   7  -3   2        658.03        807.00        37.09 o
   8  -3   2        859.57        924.12        39.91 o
   9  -3   2        680.05        646.28       124.96 o
  10  -3   2        789.67        855.82        66.72 o
  -9  -2   2        124.02        145.98        35.77 o
  -8  -2   2        502.39        456.74        48.17 o
  -7  -2   2          4.08          2.50        20.67 o
  -6  -2   2        865.34        896.68        31.00 o
  -5  -2   2        373.87        369.77        17.24 o
  -4  -2   2        509.27        516.97        20.02 o
  -3  -2   2       2014.23       2172.22       144.95 o
  -2  -2   2      10218.63      10179.37       205.48 o
  -1  -2   2      17041.94      18155.95       631.34 o
   0  -2   2      21279.63      21024.96       643.52 o
   1  -2   2       9983.31      10692.79       222.83 o
   2  -2   2       5445.10       5835.53       275.79 o
   3  -2   2       1847.68       2042.83        61.70 o
   4  -2   2       1803.30       1697.17        56.79 o
   5  -2   2        898.63        922.81        39.58 o
   6  -2   2        745.52        745.38       123.07 o
   7  -2   2         40.19         78.00        30.29 o
   8  -2   2        776.71        720.16        92.34 o
   9  -2   2        178.02        141.36        73.99 o
  10  -2   2        668.77        746.95        63.45 o
 -10  -1   2        953.04        957.48        90.03 o
  -9  -1   2         31.90         45.38        36.77 o
  -8  -1   2        964.25       1038.28        48.57 o
  -7  -1   2        245.87        294.20        19.27 o
  -6  -1   2       1604.00       1620.15        47.57 o
  -5  -1   2        291.93        333.72        21.79 o
  -4  -1   2       6209.08       6587.53       225.61 o
  -3  -1   2         10.23         65.16         7.01 o
  -1  -1   2       1207.97       1199.62        30.46 o
   0  -1   2       4119.23       4132.23       106.80 o
   1  -1   2        290.99        257.57        14.49 o
   2  -1   2       9182.12       8823.04       203.30 o
   3  -1   2        150.52        179.94        18.17 o
   4  -1   2       4629.79       4644.79       118.74 o
   5  -1   2        406.27        467.16        47.66 o
   6  -1   2       2804.61       2940.31       194.77 o
   7  -1   2        117.09        148.96        33.67 o
   8  -1   2        959.14        972.57        47.56 o
   9  -1   2         38.83         80.17        81.32 o
 -10   0   2       1480.72       1509.29        55.34 o
  -9   0   2        125.18        106.91        28.87 o
  -8   0   2       3006.93       3222.78        98.54 o
  -7   0   2        393.27        364.34        17.44 o
  -6   0   2       5565.72       6281.30       156.33 o
  -5   0   2        503.99        555.66        32.58 o
  -4   0   2       7800.59       8245.52       230.36 o
  -3   0   2         74.89         93.43        12.17 o
  -2   0   2         43.85         52.16        12.95 o
  -1   0   2         44.73         29.48         6.05 o
   0   0   2      11577.09      11256.63       304.82 o
   1   0   2        307.22        322.30        19.01 o
   2   0   2       2311.45       2203.03        57.53 o
   3   0   2       1071.26       1151.30        35.88 o
   4   0   2       2655.60       2507.31        75.15 o
   5   0   2        233.76        268.32        25.21 o
   6   0   2       3566.94       3478.23        95.51 o
   7   0   2         31.33         25.22        24.75 o
   8   0   2       1538.20       1725.06        60.67 o
   9   0   2         36.00         81.98        89.95 o
 -11   1   2         56.17         79.30        54.59 o
 -10   1   2       1119.47       1074.63        47.26 o
  -9   1   2          5.85        -24.51        57.82 o
  -8   1   2       3208.03       3449.35       123.26 o
  -7   1   2        223.27        231.75        44.51 o
  -6   1   2       3230.57       3375.20        94.96 o
  -5   1   2         15.42         30.63        21.41 o
  -4   1   2       9706.16       9590.33       425.94 o
  -3   1   2        438.72        399.17        43.68 o
  -2   1   2      18096.99      16798.17       766.02 o
  -1   1   2         83.15         86.44        12.57 o
   0   1   2       5665.99       5482.84       127.59 o
   1   1   2          0.96         18.40        20.13 o
   2   1   2       4566.01       4291.31       111.01 o
   3   1   2         17.52         23.25        27.80 o
   4   1   2       3501.31       3309.42        97.28 o
   5   1   2          0.42         -6.06        27.94 o
   6   1   2       3087.31       3224.57        88.83 o
   7   1   2          9.79         81.72        45.52 o
   8   1   2       1706.36       1649.74        72.68 o
   9   1   2          2.57          0.76        60.62 o
 -11   2   2         12.43         33.49       167.55 o
 -10   2   2        975.40       1037.78        51.42 o
  -9   2   2          9.42        -16.21        52.26 o
  -8   2   2       2672.89       2572.95        75.52 o
  -7   2   2          1.94          2.99        20.63 o
  -6   2   2       2587.01       2555.11        77.61 o
  -5   2   2          0.11        -12.98        21.81 o
  -4   2   2       3285.69       3033.59        97.30 o
  -3   2   2        204.69        294.57        45.90 o
  -2   2   2       5254.75       4411.46       141.23 o
  -1   2   2        545.16        543.47        53.65 o
   0   2   2      11962.14      11549.50       251.15 o
   1   2   2        119.92         56.93        19.36 o
   2   2   2      14031.43      13801.77       371.08 o
   3   2   2         11.06         -4.69        86.48 o
   4   2   2       6703.23       6526.37       221.96 o
   5   2   2        256.04        260.77        72.49 o
   6   2   2       1996.28       2043.88        83.50 o
   7   2   2          0.43         38.78        48.68 o
   8   2   2        870.20        751.93        61.74 o
 -11   3   2          0.82         56.92        59.17 o
 -10   3   2        600.24        590.98        33.34 o
  -9   3   2          1.29        -18.30        64.29 o
  -8   3   2       2565.01       2638.89       101.08 o
  -7   3   2        308.67        269.08        24.54 o
  -6   3   2       1028.00        899.12        39.12 o
  -5   3   2         37.99         76.84        16.57 o
  -4   3   2       1547.95       1355.28        47.96 o
  -3   3   2        196.70        149.93        25.29 o
  -2   3   2      18823.02      18410.62       877.01 o
  -1   3   2       1612.09       1558.47        45.58 o
   0   3   2       3745.82       3339.59       120.28 o
   1   3   2          1.28         -9.12        27.21 o
   2   3   2       8378.15       8257.10       193.79 o
   3   3   2        523.28        538.86        25.05 o
   4   3   2       3213.81       3231.38        84.55 o
   5   3   2         68.28         70.50        19.62 o
   6   3   2       1062.82       1126.68        71.45 o
   7   3   2         26.05        -38.74       112.80 o
   8   3   2        974.82       1026.85        67.68 o
 -11   4   2          4.21        -22.82        88.73 o
 -10   4   2        819.63        800.52        61.84 o
  -9   4   2         25.62         13.05        26.43 o
  -8   4   2       1484.54       1439.48        44.70 o
  -7   4   2        780.94        727.43       110.62 o
  -6   4   2       3177.46       3169.27        92.17 o
  -5   4   2        518.35        671.55        46.66 o
  -4   4   2       5143.56       5116.10       122.77 o
  -3   4   2       1219.83       1147.03        40.21 o
  -2   4   2      10582.12       9806.52       223.04 o
  -1   4   2       2844.48       2893.53        76.10 o
   0   4   2       3052.26       2826.72        75.83 o
   1   4   2        342.34        322.90        21.39 o
   2   4   2       2789.86       2796.78       101.83 o
   3   4   2          1.74         14.77        17.74 o
   4   4   2       3012.54       3030.90        80.09 o
   5   4   2        280.36        302.70        34.52 o
   6   4   2        982.41        973.62        82.14 o
   7   4   2         69.62         82.69       180.78 o
 -11   5   2        209.03         32.24       111.05 o
 -10   5   2       1764.30       1700.01        77.88 o
  -9   5   2        304.53        241.63        23.85 o
  -8   5   2       2575.58       2424.40        65.95 o
  -7   5   2       1800.20       1732.55        52.33 o
  -6   5   2       4848.04       4634.41       122.77 o
  -5   5   2        674.83        654.49        39.65 o
  -4   5   2       1966.66       1787.99        53.83 o
  -3   5   2        965.93        969.53        35.00 o
  -2   5   2       3234.28       3109.24        82.32 o
  -1   5   2        848.48        820.58        32.25 o
   0   5   2       4223.94       4179.74       131.70 o
   1   5   2        145.00        161.37        27.41 o
   2   5   2       3068.90       2986.93        81.13 o
   3   5   2        920.39        884.32        43.94 o
   4   5   2       2409.49       2443.73        70.75 o
   5   5   2        277.71        300.30        38.56 o
   6   5   2        978.25        880.11       210.54 o
 -11   6   2        294.62        253.86        62.90 o
 -10   6   2       1114.43       1079.68        57.97 o
  -9   6   2        370.27        350.93        28.09 o
  -8   6   2       1342.99       1331.71        60.86 o
  -7   6   2       1600.80       1530.53        47.77 o
  -6   6   2       4306.45       4382.58       111.50 o
  -5   6   2       3283.72       3327.62        88.54 o
  -4   6   2       2565.62       2617.46        72.99 o
  -3   6   2        171.02        211.15        23.97 o
  -2   6   2       4723.04       4798.17       120.03 o
  -1   6   2        414.25        413.13        25.02 o
   0   6   2       3737.76       3709.98        97.47 o
   1   6   2        512.32        522.95        44.88 o
   2   6   2        955.15        965.04        36.35 o
   3   6   2        103.79        165.60        27.73 o
   4   6   2       1573.05       1580.32        67.86 o
   5   6   2        671.83        595.43        49.29 o
   6   6   2        763.83        684.57       213.33 o
 -11   7   2        340.83        300.53        44.72 o
 -10   7   2        738.21        724.94        81.40 o
  -9   7   2        185.58        174.27        38.06 o
  -8   7   2       1394.46       1410.24        43.38 o
  -7   7   2        828.45        858.00        66.52 o
  -6   7   2       2363.80       2425.70        73.81 o
  -5   7   2       1598.32       1574.33        68.47 o
  -4   7   2       2924.28       3069.40       116.58 o
  -3   7   2        716.90        756.67        41.24 o
  -2   7   2       1417.91       1439.53        47.52 o
  -1   7   2       1887.61       2094.51        69.09 o
   0   7   2       2088.64       2024.51        60.27 o
   1   7   2        833.72        851.21        55.12 o
   2   7   2       1092.66       1139.59        46.64 o
   3   7   2        606.17        606.91        60.17 o
   4   7   2        919.67        939.68        88.05 o
   5   7   2        500.74        493.89        59.49 o
 -11   8   2        579.16        527.00        48.89 o
 -10   8   2        856.72        831.97        50.32 o
  -9   8   2        333.33        366.69        58.26 o
  -8   8   2       1172.72       1141.96        40.68 o
  -7   8   2        225.25        267.58        21.71 o
  -6   8   2       1389.61       1317.22        42.48 o
  -5   8   2       1234.38       1348.52       108.34 o
  -4   8   2       1688.47       1758.20        55.05 o
  -3   8   2       1434.09       1528.22        61.26 o
  -2   8   2       1070.73       1092.60        67.73 o
  -1   8   2       2372.24       2426.87        90.30 o
   0   8   2       1057.76       1082.66        40.06 o
   1   8   2       2097.70       2215.30        81.80 o
   2   8   2        701.90        670.88        53.34 o
   3   8   2        656.52        664.56        51.93 o
   4   8   2        327.97        320.52        49.16 o
 -10   9   2        646.77        612.52        48.63 o
  -9   9   2       1163.50       1170.98        47.73 o
  -8   9   2       1036.74       1075.14        74.27 o
  -7   9   2        936.49        936.94        39.54 o
  -6   9   2        678.24        641.51        48.89 o
  -5   9   2       1665.51       1798.50        52.49 o
  -4   9   2       1764.85       1725.64        51.74 o
  -3   9   2       1714.33       1736.59        57.53 o
  -2   9   2        424.81        449.68        40.37 o
  -1   9   2        729.27        767.35        34.65 o
   0   9   2        615.59        653.78        44.57 o
   1   9   2       1132.15       1173.90        46.29 o
   2   9   2        507.77        486.66        48.69 o
   3   9   2        597.66        581.91        61.85 o
 -10  10   2        472.08        429.40        50.13 o
  -9  10   2       1133.23       1143.19        52.10 o
  -8  10   2        303.45        338.66        39.98 o
  -7  10   2        801.17        910.62        51.49 o
  -6  10   2        338.25        356.77        39.25 o
  -5  10   2       1000.16       1051.09        41.16 o
  -4  10   2        702.94        784.24        39.28 o
  -3  10   2       1554.85       1651.71        77.19 o
  -2  10   2        505.24        475.49        59.56 o
  -1  10   2        704.33        670.37        47.80 o
   0  10   2        550.73        537.44        57.39 o
   1  10   2        789.94        770.58        57.17 o
   2  10   2        668.18        648.17        93.53 o
  -9  11   2        595.62        590.51        60.59 o
  -8  11   2        160.35         96.58        67.93 o
  -7  11   2        397.74        393.39        49.39 o
  -6  11   2        296.80        325.40        50.23 o
  -5  11   2        848.86        913.79        46.43 o
  -4  11   2        372.08        419.58        35.58 o
  -3  11   2       1617.99       1626.88        62.74 o
  -2  11   2        392.37        410.58        78.36 o
  -1  11   2        560.05        541.98        64.10 o
   0  11   2        306.42        290.26        67.27 o
   1  11   2        639.23        654.09       176.45 o
  -8  12   2         73.02         46.63        50.20 o
  -7  12   2        998.88        961.77        49.57 o
  -6  12   2         68.29         94.49        58.78 o
  -5  12   2        617.55        653.13        49.28 o
  -4  12   2        150.56        179.57        80.62 o
  -3  12   2        765.80        716.89        81.94 o
  -2  12   2        135.71        177.22        95.28 o
  -1  12   2        724.46        662.79        79.27 o
  -6  13   2         43.01         46.51        59.82 o
  -5  13   2        461.60        355.76        65.13 o
  -4  13   2          1.59         26.50        85.19 o
   2 -14   3        104.00         87.61       146.34 o
   3 -14   3        713.25        827.86       237.42 o
   4 -14   3        155.08        387.27       118.46 o
   5 -14   3        711.21        787.08        69.14 o
   6 -14   3         90.80         78.07        69.99 o
  -1 -13   3        477.07        497.25        67.02 o
   0 -13   3        217.97        107.37        89.31 o
   1 -13   3        444.98        486.89        58.56 o
   2 -13   3        174.78        178.92        68.81 o
   3 -13   3        889.82        872.06        63.65 o
   4 -13   3        157.14        165.17        60.71 o
   5 -13   3        874.32       1048.57       103.76 o
   6 -13   3        146.09         72.13        70.79 o
   7 -13   3        554.30        602.04        68.40 o
  -2 -12   3          8.89         67.64        63.34 o
  -1 -12   3        695.13        723.36        45.50 o
   0 -12   3        175.00        114.67        56.03 o
   1 -12   3        703.05        724.37        40.97 o
   2 -12   3        179.00        243.78        34.52 o
   3 -12   3        645.12        621.78        41.93 o
   4 -12   3        204.65        220.72        45.75 o
   5 -12   3       1001.79       1044.37        50.88 o
   6 -12   3        228.39        200.33        47.20 o
   7 -12   3        909.30        889.82        59.19 o
   8 -12   3         67.22         72.09        51.44 o
  -3 -11   3        747.91        706.10        48.03 o
  -2 -11   3          0.96         15.28        48.07 o
  -1 -11   3       1029.18       1005.85        42.34 o
   0 -11   3          0.61        -29.09        61.85 o
   1 -11   3       2051.59       2074.61        58.02 o
   2 -11   3         36.48         55.92        31.01 o
   3 -11   3       1818.78       1705.16        49.34 o
   4 -11   3          8.81          6.06        41.55 o
   5 -11   3       1258.50       1217.82        49.99 o
   6 -11   3        136.34        171.94        35.98 o
   7 -11   3        430.95        378.81        49.93 o
   8 -11   3         20.08        -15.60        93.53 o
   9 -11   3        469.12        454.72        81.42 o
  -5 -10   3        695.01        625.70        67.79 o
  -4 -10   3         30.52        -19.45       116.71 o
  -3 -10   3       1428.29       1427.76        46.34 o
  -2 -10   3          3.46        -20.08        78.58 o
  -1 -10   3       2450.98       2389.28        82.72 o
   0 -10   3          0.20        -14.09        56.53 o
   1 -10   3       3291.52       3331.25        85.66 o
   2 -10   3        172.84        184.78        21.93 o
   3 -10   3       1383.76       1337.31        50.86 o
   4 -10   3         83.72        110.10        26.79 o
   5 -10   3       1849.64       1794.22        48.47 o
   6 -10   3         40.51         79.50        28.35 o
   7 -10   3       1133.38       1207.33        40.85 o
   8 -10   3          5.67         26.98        45.89 o
   9 -10   3        684.97        602.45        45.59 o
  -5  -9   3       1171.73       1183.60        62.74 o
  -4  -9   3         13.50         40.04        34.18 o
  -3  -9   3       2884.47       2896.14        71.46 o
  -2  -9   3         52.14         58.23        24.64 o
  -1  -9   3       2409.70       2393.81        66.10 o
   0  -9   3         98.19        116.42        22.25 o
   1  -9   3       2171.26       2060.86        62.22 o
   2  -9   3         10.84         33.74        24.43 o
   3  -9   3       3766.02       3531.49        98.34 o
   4  -9   3         59.83        109.48        24.13 o
   5  -9   3       2962.14       2842.89        72.09 o
   6  -9   3        189.75        121.89        43.02 o
   7  -9   3       2103.98       2020.62        53.48 o
   8  -9   3         41.14        -20.47        53.20 o
   9  -9   3       1031.58       1092.05        72.92 o
  10  -9   3         31.29         38.44        66.98 o
  -6  -8   3         16.43         29.09        69.52 o
  -5  -8   3        843.26        879.30        81.75 o
  -4  -8   3          4.39         24.76        32.26 o
  -3  -8   3       1932.44       1870.48        51.01 o
  -2  -8   3        187.44        221.01        30.66 o
  -1  -8   3       3398.14       3423.48        90.29 o
   0  -8   3         37.43         41.79        26.85 o
   1  -8   3       4504.67       4369.61       110.41 o
   2  -8   3         61.17         95.44        20.73 o
   3  -8   3       5308.19       5281.94       175.18 o
   4  -8   3        116.98         98.55        20.31 o
   5  -8   3       2801.38       2739.64        70.61 o
   6  -8   3         78.36         63.66        18.18 o
   7  -8   3       2490.36       2331.31        61.19 o
   8  -8   3         38.53         39.84        35.93 o
   9  -8   3       1518.18       1445.20        96.90 o
  10  -8   3        104.02         76.10        73.29 o
  -7  -7   3        872.84        785.37       189.52 o
  -6  -7   3        163.96        183.92        65.05 o
  -5  -7   3        799.79        778.64        41.36 o
  -4  -7   3          6.43        -39.78        51.81 o
  -3  -7   3       2686.17       2644.79        72.14 o
  -2  -7   3          3.26          5.24        21.38 o
  -1  -7   3       2479.65       2407.71        68.30 o
   0  -7   3          4.74         26.69        31.57 o
   1  -7   3       2260.84       2238.69        73.06 o
   2  -7   3        321.62        390.42        81.98 o
   3  -7   3       5605.49       5318.49       127.56 o
   4  -7   3        452.92        484.31        20.35 o
   5  -7   3       2277.43       2327.71        61.78 o
   6  -7   3         58.74         79.70        82.63 o
   7  -7   3       3050.40       3103.01        84.58 o
   8  -7   3        154.58        137.98        29.67 o
   9  -7   3       1055.04       1080.48        43.21 o
  10  -7   3         23.29         41.35        80.43 o
  -8  -6   3        145.45         80.23        66.04 o
  -7  -6   3       1018.90        956.06        46.27 o
  -6  -6   3        223.82        260.04        30.20 o
  -5  -6   3       1583.64       1646.57        64.44 o
  -4  -6   3        101.48         55.62        21.89 o
  -3  -6   3       1293.87       1189.02        40.73 o
  -2  -6   3       1757.78       1692.64        59.85 o
  -1  -6   3       3272.86       3321.61        94.25 o
   0  -6   3        654.30        614.55        26.39 o
   1  -6   3       6466.98       6325.16       310.49 o
   2  -6   3        561.05        546.39        25.06 o
   3  -6   3       3706.57       3866.60       110.37 o
   4  -6   3       1377.60       1362.79        40.23 o
   5  -6   3       2473.41       2524.60        80.76 o
   6  -6   3         93.18        139.38        20.84 o
   7  -6   3       1342.53       1460.49        82.34 o
   8  -6   3         87.74        108.26        89.91 o
   9  -6   3        608.86        699.77        52.23 o
  10  -6   3         68.10        133.01        79.65 o
  -8  -5   3         78.47        105.96        58.82 o
  -7  -5   3       1353.08       1239.29        67.49 o
  -6  -5   3        613.56        576.66        75.72 o
  -5  -5   3       2988.00       2912.53        80.40 o
  -4  -5   3       2047.90       2007.55        87.93 o
  -3  -5   3       2606.47       2401.43        93.43 o
  -2  -5   3       2198.46       2401.50        91.68 o
  -1  -5   3       4610.28       4697.08       175.14 o
   0  -5   3       3654.40       4000.06        97.52 o
   1  -5   3       4878.23       5219.04       121.88 o
   2  -5   3       3538.97       3547.79        89.19 o
   3  -5   3       3060.72       3464.16        85.52 o
   4  -5   3       1150.82       1174.91        38.06 o
   5  -5   3       2628.73       2705.43        74.09 o
   6  -5   3        228.72        252.02        62.05 o
   7  -5   3       1696.22       1783.37        59.16 o
   8  -5   3        578.66        630.11        44.94 o
   9  -5   3       1107.38       1227.81        84.94 o
  10  -5   3        262.02        212.84        54.96 o
  -9  -4   3        590.94        531.50        45.97 o
  -8  -4   3        327.14        272.36        51.72 o
  -7  -4   3       1675.35       1620.65        52.36 o
  -6  -4   3       1889.43       1823.02        54.03 o
  -5  -4   3       3079.32       3073.72        84.90 o
  -4  -4   3       1751.13       1653.74        53.81 o
  -3  -4   3       2460.51       2506.84        72.72 o
  -2  -4   3       1400.87       1332.14        60.24 o
  -1  -4   3       4954.77       5193.56       167.18 o
   0  -4   3       7940.80       8391.79       195.05 o
   1  -4   3      10848.69      11004.64       244.64 o
   2  -4   3        182.96        173.04        12.20 o
   3  -4   3       3555.03       3785.88       120.41 o
   4  -4   3       3516.24       3652.60        93.49 o
   5  -4   3       3229.53       3424.51       104.04 o
   6  -4   3       1972.41       2118.91        68.67 o
   7  -4   3       1323.79       1290.37        48.11 o
   8  -4   3        627.58        680.51        83.59 o
   9  -4   3        711.86        741.14        65.57 o
  10  -4   3        618.71        489.53       157.51 o
  -9  -3   3        619.73        549.11        70.31 o
  -8  -3   3        671.14        611.07        45.29 o
  -7  -3   3        290.67        269.83        81.09 o
  -6  -3   3       1157.69       1127.93        48.86 o
  -5  -3   3       1783.34       1829.84        56.64 o
  -4  -3   3       2530.93       2539.75        72.88 o
  -3  -3   3       7293.06       7606.78       200.22 o
  -2  -3   3         32.75         19.99        27.26 o
  -1  -3   3       7919.55       8284.84       174.06 o
   0  -3   3       1389.95       1376.49        98.23 o
   1  -3   3      13203.06      14151.81       330.48 o
   2  -3   3        963.22        799.28        35.12 o
   3  -3   3       6741.66       7174.30       209.47 o
   4  -3   3       2432.80       2490.22        76.20 o
   5  -3   3       1422.48       1601.11        57.24 o
   6  -3   3       1687.78       1796.49        60.65 o
   7  -3   3        212.15        247.90        60.84 o
   8  -3   3        984.04       1006.30        53.81 o
   9  -3   3        427.09        416.31        57.56 o
  -9  -2   3        601.36        587.95        41.43 o
  -8  -2   3        663.36        682.45        42.66 o
  -7  -2   3       1092.91       1036.27        36.41 o
  -6  -2   3        776.00        858.00        28.38 o
  -5  -2   3       1642.30       1732.69        56.31 o
  -4  -2   3       4363.43       4595.18       285.70 o
  -2  -2   3       1567.41       1514.95        55.64 o
  -1  -2   3        489.11        534.55        16.18 o
   0  -2   3       1482.36       1641.06        46.00 o
   1  -2   3      12807.74      12828.76       406.00 o
   2  -2   3       1254.58       1290.58        38.71 o
   3  -2   3       3945.79       4209.53       107.72 o
   4  -2   3       1666.73       1784.58        60.26 o
   5  -2   3        745.45        846.41        38.91 o
   6  -2   3       2752.12       2785.69        81.92 o
   7  -2   3       1303.71       1316.32        47.25 o
   8  -2   3        738.46        808.27        57.51 o
   9  -2   3        233.92        286.92        60.77 o
 -10  -1   3        725.26        698.41        39.29 o
  -9  -1   3        973.25        952.50        33.93 o
  -8  -1   3       2219.58       2299.85       117.87 o
  -7  -1   3       1042.80       1097.62        40.38 o
  -6  -1   3        906.37       1007.25        37.87 o
  -5  -1   3       2915.14       2950.77        90.22 o
  -4  -1   3       8453.17       8843.93       241.20 o
  -3  -1   3       2044.25       2067.09        73.21 o
  -2  -1   3        525.81        534.61        25.67 o
  -1  -1   3         80.46         86.54        11.22 o
   0  -1   3       1355.39       1377.50        39.68 o
   1  -1   3         15.43         58.63        23.66 o
   2  -1   3      11305.56      10621.97       385.28 o
   3  -1   3        398.46        389.74        74.10 o
   4  -1   3        899.85       1000.49        68.89 o
   5  -1   3       1642.49       1598.79        56.31 o
   6  -1   3       2363.71       2484.61        74.17 o
   7  -1   3        663.22        679.25        38.21 o
   8  -1   3       1099.76       1154.90        54.72 o
   9  -1   3        259.97        249.79        77.80 o
 -11   0   3        189.06         45.24       153.32 o
 -10   0   3        864.39        915.48        47.62 o
  -9   0   3        134.26        113.90        27.69 o
  -8   0   3       2320.84       2375.76        71.33 o
  -7   0   3       1099.61       1100.36        42.90 o
  -6   0   3       1253.91       1310.48        47.84 o
  -5   0   3        373.22        382.50        23.14 o
  -4   0   3       7459.93       7412.09       183.17 o
  -3   0   3         93.37        182.74        17.93 o
  -2   0   3      13228.30      12427.33       286.82 o
  -1   0   3        334.46        309.53        13.48 o
   0   0   3       1174.78       1091.78        31.17 o
   1   0   3         26.02         42.63        15.79 o
   2   0   3       5632.10       5232.46       171.23 o
   3   0   3        677.28        607.33        24.77 o
   4   0   3        878.60        846.93        73.96 o
   5   0   3        249.54        276.94        53.03 o
   6   0   3       2950.67       2926.55        82.64 o
   7   0   3        418.11        425.25        51.33 o
   8   0   3       1587.25       1530.81       106.67 o
   9   0   3        125.43        126.32        84.65 o
 -11   1   3        106.57        132.61        89.41 o
 -10   1   3        876.26        907.48        34.81 o
  -9   1   3        175.67        162.33        26.56 o
  -8   1   3       2382.15       2502.07        73.00 o
  -7   1   3        534.67        526.02        30.52 o
  -6   1   3       3154.83       3029.53        99.61 o
  -5   1   3        253.61        261.34        19.92 o
  -4   1   3       5269.56       5004.34       142.12 o
  -3   1   3        486.18        566.53        27.01 o
  -2   1   3        638.88        602.12        27.30 o
  -1   1   3       4678.19       4516.04       100.70 o
   0   1   3       2166.96       2030.56        64.29 o
   1   1   3         98.89         27.52        18.44 o
   2   1   3      11153.74      11605.68       279.18 o
   3   1   3        342.29        388.68        39.01 o
   4   1   3       3050.29       2935.02        78.29 o
   5   1   3        581.16        567.38        84.33 o
   6   1   3       1981.66       2011.12        64.48 o
   7   1   3         30.80         78.50        46.09 o
   8   1   3        977.13        994.38        68.37 o
 -11   2   3         37.78        130.09        57.83 o
 -10   2   3        463.52        482.14        30.53 o
  -9   2   3         42.21         70.27        33.32 o
  -8   2   3       2010.36       1851.32        78.56 o
  -7   2   3        339.89        317.85        36.37 o
  -6   2   3       2629.49       2614.95        78.65 o
  -5   2   3         84.23         70.87        32.79 o
  -4   2   3        421.59        321.23        23.05 o
  -3   2   3          3.00         -9.33        29.72 o
  -2   2   3      35392.37      32339.65      1687.05 o
  -1   2   3       1143.59       1176.66        37.52 o
   0   2   3       7377.50       6844.89       188.32 o
   1   2   3         51.38         30.75        21.06 o
   2   2   3       4765.96       4651.90       114.15 o
   3   2   3         64.53         61.30        23.85 o
   4   2   3       1951.34       1967.35        56.66 o
   5   2   3         67.82         60.24        33.37 o
   6   2   3        794.47        837.11        99.53 o
   7   2   3          0.95        107.64        95.67 o
   8   2   3       1154.50       1112.40        63.95 o
 -11   3   3          1.16         11.74        42.68 o
 -10   3   3        428.21        389.13        44.32 o
  -9   3   3         18.79         53.46        40.62 o
  -8   3   3        858.26        894.19        38.91 o
  -7   3   3          0.43          3.48        20.27 o
  -6   3   3       4128.19       3771.87       104.25 o
  -5   3   3        245.11        275.65        26.63 o
  -4   3   3       7892.87       7559.27       177.44 o
  -3   3   3        305.73        344.81        23.41 o
  -2   3   3      11911.33      12227.47       301.58 o
  -1   3   3         54.46         44.36        15.15 o
   0   3   3       5333.63       5114.26       122.99 o
   1   3   3        158.70        138.44        18.83 o
   2   3   3       3313.68       3223.06        82.88 o
   3   3   3         73.09         74.78        16.06 o
   4   3   3       2799.80       2892.57        83.26 o
   5   3   3          0.01         -8.76        59.32 o
   6   3   3        744.72        820.65        68.38 o
   7   3   3          1.45         27.23        75.50 o
 -11   4   3         13.64        -66.16        81.01 o
 -10   4   3       1391.82       1320.52        46.39 o
  -9   4   3         57.57        127.60        49.71 o
  -8   4   3       2367.80       2249.84        76.71 o
  -7   4   3        197.41        108.71        20.59 o
  -6   4   3       5937.20       5741.97       168.90 o
  -5   4   3         26.57         32.74        55.32 o
  -4   4   3        648.35        560.48        31.13 o
  -3   4   3        418.26        339.13        25.27 o
  -2   4   3       4147.82       3853.21        97.29 o
  -1   4   3        349.18        368.38        19.92 o
   0   4   3       4851.48       5010.58       123.22 o
   1   4   3         60.27         59.28        33.29 o
   2   4   3       2487.30       2437.86        75.37 o
   3   4   3        819.16        832.99        33.18 o
   4   4   3       2745.57       2744.33        72.11 o
   5   4   3         54.79        121.71        38.35 o
   6   4   3        999.82        872.59        64.98 o
   7   4   3         17.58         10.25       252.12 o
 -11   5   3         51.79         84.65        54.55 o
 -10   5   3       1738.72       1631.05        84.57 o
  -9   5   3        344.36        294.56        47.25 o
  -8   5   3       1196.54       1171.58        39.08 o
  -7   5   3        409.23        419.51        29.59 o
  -6   5   3       4670.44       4548.90       148.97 o
  -5   5   3        568.50        473.16        28.73 o
  -4   5   3       5946.94       6093.54       148.11 o
  -3   5   3         12.21         45.46        17.22 o
  -2   5   3       1635.28       1578.76        73.49 o
  -1   5   3          1.80          2.59        17.40 o
   0   5   3       2991.15       3104.88        84.27 o
   1   5   3         74.33        119.35        21.11 o
   2   5   3        787.29        907.64        51.51 o
   3   5   3         40.65         14.90        18.44 o
   4   5   3       2109.89       2244.47        76.71 o
   5   5   3        252.49        243.00        55.69 o
   6   5   3       1325.75       1439.28       151.81 o
 -11   6   3        114.24         88.96        60.50 o
 -10   6   3        898.47        832.78        42.13 o
  -9   6   3        169.72        137.91        26.48 o
  -8   6   3        754.06        718.47        40.49 o
  -7   6   3        142.72        111.83        36.66 o
  -6   6   3       3692.73       3706.58        96.95 o
  -5   6   3        420.22        489.83        38.54 o
  -4   6   3       3132.90       3223.96        86.80 o
  -3   6   3        372.00        358.84        24.38 o
  -2   6   3       1792.22       1844.22        57.20 o
  -1   6   3       1366.63       1459.74        45.19 o
   0   6   3       4527.00       4584.34       116.60 o
   1   6   3        148.55        173.12        22.25 o
   2   6   3       1413.97       1399.39        64.21 o
   3   6   3        273.88        284.96        39.26 o
   4   6   3       1211.91       1285.43        44.76 o
   5   6   3        207.39        191.35       107.43 o
 -11   7   3        355.52        344.50        53.90 o
 -10   7   3        894.49        894.14        71.81 o
  -9   7   3        108.93        131.19        37.32 o
  -8   7   3        686.57        714.10        29.28 o
  -7   7   3          3.96         57.32        60.05 o
  -6   7   3       1142.53       1244.63        55.09 o
  -5   7   3        678.96        719.14        43.57 o
  -4   7   3       1985.66       2139.95        72.62 o
  -3   7   3        355.31        393.90        35.94 o
  -2   7   3       2039.36       2182.41        64.66 o
  -1   7   3       1758.47       1881.53        57.39 o
   0   7   3       2555.08       2630.67        96.90 o
   1   7   3       2749.34       2792.97        74.37 o
   2   7   3       1040.33       1044.88        41.41 o
   3   7   3        333.31        313.86        48.34 o
   4   7   3        558.07        558.46        53.53 o
 -11   8   3        313.29        250.58        50.46 o
 -10   8   3        614.55        566.71        53.43 o
  -9   8   3        511.19        540.56        54.92 o
  -8   8   3       1160.04       1158.23        41.40 o
  -7   8   3        961.87       1012.96        36.43 o
  -6   8   3        833.18        887.14        80.41 o
  -5   8   3       1141.53       1259.96        63.07 o
  -4   8   3       1666.84       1759.84        57.84 o
  -3   8   3        669.87        769.04        37.31 o
  -2   8   3       1026.78       1043.04        52.14 o
  -1   8   3       1036.45       1146.37        48.28 o
   0   8   3        992.41       1057.11        75.72 o
   1   8   3        792.89        759.11        67.48 o
   2   8   3        702.40        667.39        59.66 o
   3   8   3        391.42        424.17        46.74 o
 -10   9   3        678.04        750.17        41.67 o
  -9   9   3        956.53        988.13        44.69 o
  -8   9   3        767.90        801.88        44.24 o
  -7   9   3       1376.61       1453.77        49.39 o
  -6   9   3        381.71        378.35        26.22 o
  -5   9   3       1361.11       1456.33        46.20 o
  -4   9   3        707.08        725.95        70.54 o
  -3   9   3       1139.27       1254.83        53.19 o
  -2   9   3       1004.25       1004.40        38.89 o
  -1   9   3        427.05        509.11        51.30 o
   0   9   3        763.09        766.14        43.11 o
   1   9   3        717.57        735.99        56.86 o
   2   9   3       1055.57       1136.93        73.93 o
 -10  10   3        268.17        270.71        66.35 o
  -9  10   3        593.90        721.93        62.20 o
  -8  10   3        471.25        510.30        48.91 o
  -7  10   3        865.04        894.42        36.44 o
  -6  10   3        471.47        510.18        44.50 o
  -5  10   3       1080.28       1147.52        49.47 o
  -4  10   3        764.65        859.43        65.83 o
  -3  10   3       1379.09       1321.38        53.19 o
  -2  10   3        848.97        801.13        60.58 o
  -1  10   3        572.93        524.09        53.42 o
   0  10   3        742.64        702.08        66.53 o
   1  10   3        638.52        658.62        59.95 o
  -9  11   3        447.20        459.38        76.05 o
  -8  11   3        347.52        316.29        55.80 o
  -7  11   3        939.93        914.72        56.33 o
  -6  11   3        503.27        478.47        56.62 o
  -5  11   3        750.28        740.29        55.40 o
  -4  11   3        451.95        454.30        89.52 o
  -3  11   3        761.02        681.25        49.88 o
  -2  11   3        512.34        447.30        71.46 o
  -1  11   3        638.27        662.33       101.54 o
   0  11   3        168.93         73.15        71.35 o
  -8  12   3        262.81        194.92        59.95 o
  -7  12   3        502.47        432.23        54.81 o
  -6  12   3        264.69        216.41        59.78 o
  -5  12   3        585.51        568.84        71.51 o
  -4  12   3         78.60         98.93        89.56 o
  -3  12   3        847.28        933.03       117.74 o
  -2  12   3         64.67         33.42        85.10 o
   1 -14   4        295.19        368.09       209.66 o
   2 -14   4        111.77        102.90       253.45 o
   3 -14   4        326.06        287.82        75.27 o
   4 -14   4        369.44        429.88        78.06 o
   5 -14   4        502.14        444.98        89.08 o
  -1 -13   4        479.00        553.80        71.85 o
   0 -13   4        211.35        232.07       145.06 o
   1 -13   4        374.85        368.36        53.36 o
   2 -13   4        317.65        260.01        84.44 o
   3 -13   4        385.82        415.69        77.59 o
   4 -13   4        391.95        410.00        82.06 o
   5 -13   4        591.89        616.46        74.09 o
   6 -13   4        180.15        236.42        57.53 o
   7 -13   4        754.08        703.84        65.82 o
  -2 -12   4         99.28        132.85        57.01 o
  -1 -12   4        608.45        553.18        43.08 o
   0 -12   4        433.70        393.27        65.40 o
   1 -12   4       1140.73       1165.87        80.05 o
   2 -12   4        359.65        483.20        67.55 o
   3 -12   4       1050.08        996.34        49.09 o
   4 -12   4        371.10        361.54        57.21 o
   5 -12   4        680.03        622.07        74.30 o
   6 -12   4        358.37        321.11        65.78 o
   7 -12   4        478.90        544.45        50.61 o
   8 -12   4         30.23         33.91        99.77 o
  -4 -11   4         75.37        124.10        82.12 o
  -3 -11   4        624.60        581.00        43.25 o
  -2 -11   4        123.04         72.62        44.76 o
  -1 -11   4        805.24        793.63        65.73 o
   0 -11   4        197.28        214.67        34.53 o
   1 -11   4       1773.87       1570.99        47.44 o
   2 -11   4          1.01        -10.33       103.45 o
   3 -11   4        865.74        862.59        41.68 o
   4 -11   4         75.37         84.51        44.67 o
   5 -11   4        655.01        572.47        40.01 o
   6 -11   4        142.36        105.69        43.74 o
   7 -11   4       1140.86       1137.15        65.92 o
   8 -11   4         22.57          4.19        37.84 o
   9 -11   4        401.69        379.47       262.53 o
  -5 -10   4        978.26       1016.33        57.92 o
  -4 -10   4         16.44         37.47        58.52 o
  -3 -10   4       1373.34       1253.97        44.67 o
  -2 -10   4          2.72         25.44        39.50 o
  -1 -10   4        806.47        838.06        36.02 o
   0 -10   4          4.35        -21.25        33.31 o
   1 -10   4       1394.23       1444.74        53.96 o
   2 -10   4         24.94         57.05        56.58 o
   3 -10   4       1234.53       1238.90       100.54 o
   4 -10   4          7.15        -29.22        68.24 o
   5 -10   4       1482.02       1462.45        61.59 o
   6 -10   4         16.51         26.68        26.11 o
   7 -10   4       1246.11       1270.16        48.28 o
   8 -10   4         12.71         24.81        38.58 o
   9 -10   4        678.14        620.23        87.74 o
  -6  -9   4         12.33         36.61        54.94 o
  -5  -9   4       1176.79       1151.24        58.76 o
  -4  -9   4         13.47         18.34        82.69 o
  -3  -9   4       1605.73       1590.12        47.21 o
  -2  -9   4          6.46        -14.59        68.68 o
  -1  -9   4       2253.47       2327.42        65.19 o
   0  -9   4         15.25         21.62        44.51 o
   1  -9   4       2557.81       2491.56        77.27 o
   2  -9   4         29.48         30.84        21.52 o
   3  -9   4       2659.86       2683.66        74.36 o
   4  -9   4         27.31         18.87        21.38 o
   5  -9   4       2090.07       2094.37        63.82 o
   6  -9   4         39.17         55.60        24.11 o
   7  -9   4       1610.19       1595.33        72.12 o
   8  -9   4         51.12         57.73       117.77 o
   9  -9   4       1312.22       1207.84        79.68 o
  -7  -8   4        965.89        890.99       194.99 o
  -6  -8   4          6.94         40.96        54.15 o
  -5  -8   4        773.57        741.34        42.73 o
  -4  -8   4          6.77        -21.13        93.95 o
  -3  -8   4       3173.23       3144.49       108.42 o
  -2  -8   4          0.08         47.55        36.86 o
  -1  -8   4       3670.91       3535.44        92.63 o
   0  -8   4          2.80        -36.93        56.37 o
   1  -8   4       2859.62       2866.62        86.08 o
   2  -8   4         61.68         68.59        28.89 o
   3  -8   4       5832.70       5885.30       145.55 o
   4  -8   4        119.14        104.86        14.36 o
   5  -8   4       4246.19       4115.32       100.36 o
   6  -8   4         26.93         37.36        23.75 o
   7  -8   4       2334.54       2220.38        62.87 o
   8  -8   4         45.26         33.94        46.01 o
   9  -8   4       1391.43       1447.23        94.91 o
  -7  -7   4        925.30        839.21        84.92 o
  -6  -7   4          0.27         -4.54        73.30 o
  -5  -7   4       1258.78       1177.08        41.79 o
  -4  -7   4          0.30        -28.05        49.25 o
  -3  -7   4       1662.16       1628.04        54.35 o
  -2  -7   4        338.18        284.04        36.82 o
  -1  -7   4       3755.90       3757.16        97.70 o
   0  -7   4        431.97        419.63        66.71 o
   1  -7   4       3707.42       3846.16        99.60 o
   2  -7   4         25.07          4.25        29.57 o
   3  -7   4       6991.87       7246.00       176.68 o
   4  -7   4        148.96        167.86        14.67 o
   5  -7   4       4075.78       4214.64       102.95 o
   6  -7   4          1.93         -9.23        40.42 o
   7  -7   4       1441.24       1575.67        56.56 o
   8  -7   4          0.48         18.63        75.65 o
   9  -7   4       1338.98       1211.33       100.69 o
  -8  -6   4          1.36         30.69       111.70 o
  -7  -6   4       1175.52       1213.71        59.83 o
  -6  -6   4         53.66         15.07        38.22 o
  -5  -6   4       1469.82       1320.48        62.17 o
  -4  -6   4        235.96        223.87        21.84 o
  -3  -6   4       3202.28       3270.87       128.92 o
  -2  -6   4       1948.49       1978.59        67.36 o
  -1  -6   4       3498.27       3649.95       117.28 o
   0  -6   4       1240.31       1178.77        46.86 o
   1  -6   4       1874.47       1850.26        55.28 o
   2  -6   4        705.77        778.51        30.81 o
   3  -6   4       1634.71       1600.60        45.40 o
   4  -6   4         89.22         81.18        14.39 o
   5  -6   4       2224.41       2445.58        72.92 o
   6  -6   4          6.28         65.78        33.46 o
   7  -6   4       1829.32       1844.07        72.24 o
   8  -6   4          8.87         70.37        53.95 o
   9  -6   4       1342.51       1315.04        53.75 o
  -9  -5   4        478.42        477.66       159.83 o
  -8  -5   4        227.01        232.83        50.22 o
  -7  -5   4       1352.21       1330.97        73.16 o
  -6  -5   4        765.27        729.31        50.83 o
  -5  -5   4       4465.81       4461.48       115.02 o
  -4  -5   4        603.41        623.54        56.08 o
  -3  -5   4       2421.85       2440.58        72.70 o
  -2  -5   4        343.94        296.52        35.57 o
  -1  -5   4       7481.57       7909.87       214.64 o
   0  -5   4       4923.22       5412.37       129.72 o
   1  -5   4       1530.10       1665.17        49.67 o
   2  -5   4        410.70        372.65        22.48 o
   3  -5   4        802.80        842.93        31.72 o
   4  -5   4        700.84        832.87        39.84 o
   5  -5   4       3203.60       3440.65        89.96 o
   6  -5   4       1033.53       1206.92        51.25 o
   7  -5   4       1023.03       1148.77        44.80 o
   8  -5   4        102.76        195.62        53.34 o
   9  -5   4        859.37        906.53        82.95 o
  -9  -4   4        556.41        551.04       149.06 o
  -8  -4   4        451.77        407.82        35.97 o
  -7  -4   4        830.07        791.56        79.41 o
  -6  -4   4       1478.17       1479.69        51.60 o
  -5  -4   4       1934.35       1906.20        58.30 o
  -4  -4   4       1258.32       1267.55        53.22 o
  -3  -4   4       4589.78       4830.35       207.82 o
  -2  -4   4       2110.22       2149.88        81.15 o
  -1  -4   4      18812.44      18647.45       650.46 o
   0  -4   4       3313.39       3355.92       112.62 o
   1  -4   4      13526.69      14354.06       378.10 o
   2  -4   4       1776.26       2018.98        72.53 o
   3  -4   4       3964.95       4103.26       139.59 o
   4  -4   4       1250.72       1237.47        47.97 o
   5  -4   4       2312.62       2411.93        76.46 o
   6  -4   4       2017.20       2042.48       145.50 o
   7  -4   4        438.10        493.78        50.39 o
   8  -4   4        674.96        584.31        68.59 o
   9  -4   4        508.98        458.20        76.16 o
 -10  -3   4        375.69        385.42       170.25 o
  -9  -3   4        803.27        781.13        69.52 o
  -8  -3   4        237.26        227.51        30.76 o
  -7  -3   4       1285.71       1310.86        40.31 o
  -6  -3   4       1858.55       1982.71        77.14 o
  -5  -3   4       3525.44       3602.67       116.19 o
  -4  -3   4       1463.85       1606.21        70.77 o
  -3  -3   4       3196.17       3248.59        88.86 o
  -2  -3   4          7.57          2.02        15.78 o
  -1  -3   4       9327.65       9714.81       206.60 o
   0  -3   4      12720.63      12583.30       307.33 o
   1  -3   4       6765.15       7045.26       211.86 o
   2  -3   4       2165.87       2090.57        55.39 o
   3  -3   4       4902.34       4688.15       114.26 o
   4  -3   4       2393.31       2570.50        85.65 o
   5  -3   4       3161.25       3202.89        92.69 o
   6  -3   4       2744.89       2730.10        80.55 o
   7  -3   4       1813.70       1917.99       109.80 o
   8  -3   4        530.81        438.49        65.35 o
   9  -3   4        489.43        403.91        69.18 o
 -10  -2   4        462.17        448.58        62.95 o
  -9  -2   4       1741.36       1710.03        61.68 o
  -8  -2   4        867.57        902.84        39.17 o
  -7  -2   4       1780.87       1873.50        69.68 o
  -6  -2   4        872.73       1029.44        43.28 o
  -5  -2   4       3295.96       3606.68       118.84 o
  -4  -2   4        710.79        611.71        42.12 o
  -3  -2   4       6266.29       6546.72       179.17 o
  -2  -2   4       4529.82       4301.02       107.54 o
  -1  -2   4        442.71        435.33        15.04 o
   0  -2   4       1452.08       1385.47        37.66 o
   1  -2   4       3163.89       3023.58        75.98 o
   2  -2   4       5065.35       5181.43       222.54 o
   3  -2   4       1554.74       1567.91        47.59 o
   4  -2   4       1879.08       1802.40        62.01 o
   5  -2   4       2254.84       2267.30        72.03 o
   6  -2   4       1022.96       1035.21        44.68 o
   7  -2   4       1641.12       1657.33       158.48 o
   8  -2   4        526.22        541.87        52.45 o
   9  -2   4        712.93        579.54        62.65 o
 -10  -1   4        663.45        649.69        40.54 o
  -9  -1   4        735.94        764.47        59.65 o
  -8  -1   4       1095.39       1171.47        42.79 o
  -7  -1   4        914.73        951.17        33.11 o
  -6  -1   4       1196.53       1214.32        65.00 o
  -5  -1   4       3457.39       3859.42       123.15 o
  -4  -1   4       7418.09       7532.91       207.45 o
  -3  -1   4       6307.09       5975.43       135.70 o
  -2  -1   4       2734.81       2763.23        66.93 o
  -1  -1   4        562.03        527.44        18.07 o
   0  -1   4       4149.57       4169.00        95.65 o
   1  -1   4       3323.06       2998.23        94.99 o
   2  -1   4       3742.86       3460.31       104.47 o
   3  -1   4       1869.43       1827.98        58.67 o
   4  -1   4        943.85        991.29        43.67 o
   5  -1   4        253.81        259.70        27.74 o
   6  -1   4       1126.42        958.61        41.24 o
   7  -1   4       1355.90       1282.41        53.12 o
   8  -1   4        797.04        726.83        78.65 o
 -11   0   4        230.33        334.68       172.98 o
 -10   0   4        794.16        799.21        41.19 o
  -9   0   4        765.32        758.65        39.75 o
  -8   0   4       2018.48       2027.05       128.11 o
  -7   0   4        490.50        501.81        43.27 o
  -6   0   4       1471.33       1555.09        51.83 o
  -5   0   4        479.34        446.90        24.02 o
  -4   0   4       6424.37       6113.56       170.81 o
  -3   0   4       1659.99       1665.45        47.49 o
  -2   0   4       7781.02       7484.44       159.57 o
  -1   0   4       1615.41       1621.91        43.54 o
   0   0   4       3028.28       2636.87        69.43 o
   1   0   4       8336.06       8329.86       186.50 o
   2   0   4      10583.00      10606.87       258.03 o
   3   0   4       1722.32       1673.28        50.35 o
   4   0   4       3247.86       3112.91        82.11 o
   5   0   4        899.81        827.14        38.62 o
   6   0   4       1144.17       1141.04        43.57 o
   7   0   4        249.32        182.85        67.03 o
   8   0   4        690.72        690.21        67.19 o
 -11   1   4        187.77        224.94       140.79 o
 -10   1   4        919.99        904.99        37.69 o
  -9   1   4        118.76        149.99        80.71 o
  -8   1   4       1976.74       1990.65        61.72 o
  -7   1   4        497.57        538.71        29.59 o
  -6   1   4       1152.86       1034.92        40.64 o
  -5   1   4        312.73        316.64        27.98 o
  -4   1   4       3243.67       2981.33        84.69 o
  -3   1   4       5641.11       5175.55       126.03 o
  -2   1   4       7349.63       7107.91       159.42 o
  -1   1   4       3276.39       3213.93        78.24 o
   0   1   4       6777.09       6387.09       163.62 o
   1   1   4        930.60        955.73        34.17 o
   2   1   4       5968.69       5900.96       139.59 o
   3   1   4       2370.16       2314.97        62.84 o
   4   1   4       2969.38       2958.39        76.28 o
   5   1   4         33.86          2.38        28.04 o
   6   1   4        975.75       1131.89        59.69 o
   7   1   4         48.93         59.68       115.60 o
   8   1   4        956.50        974.15        69.04 o
 -11   2   4         29.72         38.74        42.02 o
 -10   2   4        621.07        530.97        35.76 o
  -9   2   4        112.15        174.76        47.60 o
  -8   2   4       1710.48       1702.46        56.16 o
  -7   2   4        327.79        264.28        43.10 o
  -6   2   4       2436.77       2435.29        86.99 o
  -5   2   4        134.83         92.05        27.82 o
  -4   2   4       4893.29       4575.77       117.11 o
  -3   2   4       3274.21       3417.40        91.89 o
  -2   2   4      12271.48      11724.59       276.15 o
  -1   2   4       1487.98       1374.45        43.70 o
   0   2   4       1715.97       1575.17        45.90 o
   1   2   4       1265.97       1317.21        40.43 o
   2   2   4       1896.80       1836.59        52.70 o
   3   2   4        328.88        349.32        20.46 o
   4   2   4       2953.98       2998.06        76.49 o
   5   2   4         52.71         49.51        27.37 o
   6   2   4        842.01        884.97        57.42 o
   7   2   4         23.56         76.79        82.36 o
 -11   3   4         73.53         53.57        70.32 o
 -10   3   4       1227.37       1117.42        93.72 o
  -9   3   4        150.67        158.67        35.40 o
  -8   3   4       5011.59       4664.68       122.63 o
  -7   3   4         98.10         72.85        21.20 o
  -6   3   4       4763.19       4392.86       120.30 o
  -5   3   4          5.07          1.52        20.08 o
  -4   3   4        405.04        371.02        26.44 o
  -3   3   4        344.94        383.42        27.80 o
  -2   3   4       3767.26       3735.82       138.85 o
  -1   3   4         74.54         79.57        18.22 o
   0   3   4       2406.19       2375.26        68.41 o
   1   3   4          1.31         19.17        15.37 o
   2   3   4       2418.04       2440.61        66.22 o
   3   3   4        127.69        138.89        34.55 o
   4   3   4       2811.98       2828.58        71.59 o
   5   3   4         15.55        -18.73        54.47 o
   6   3   4        864.52        796.47        48.42 o
   7   3   4          6.35         48.78       101.06 o
 -11   4   4         39.17         34.76        40.30 o
 -10   4   4       1748.08       1727.94        53.27 o
  -9   4   4         14.40         -0.49        64.98 o
  -8   4   4       3851.50       3742.77       140.03 o
  -7   4   4          2.20        -21.74        21.74 o
  -6   4   4       4207.32       4213.38       168.33 o
  -5   4   4         29.05         16.17        19.31 o
  -4   4   4       4372.83       4315.54       116.14 o
  -3   4   4          0.01        -29.64        37.61 o
  -2   4   4       4602.06       4353.60       106.62 o
  -1   4   4          0.38        -13.43        30.93 o
   0   4   4       1242.93       1294.28        44.33 o
   1   4   4          0.49         40.08        18.59 o
   2   4   4        871.11        932.21        37.08 o
   3   4   4          0.17        -10.37        56.02 o
   4   4   4       2450.73       2472.21        64.45 o
   5   4   4         24.24         -2.29        65.89 o
   6   4   4       1687.47       1811.57       228.75 o
 -11   5   4         23.64         36.68        53.34 o
 -10   5   4        907.30        954.43        43.63 o
  -9   5   4          1.86         -3.43        65.90 o
  -8   5   4       1691.08       1741.38        58.22 o
  -7   5   4          1.01         16.85        25.95 o
  -6   5   4       4665.74       4502.91       186.71 o
  -5   5   4        106.67        164.69        30.14 o
  -4   5   4       3438.42       3571.30        94.69 o
  -3   5   4        263.16        327.65        23.24 o
  -2   5   4       2091.45       2109.49        59.38 o
  -1   5   4         23.44         59.60        20.87 o
   0   5   4       4232.39       4440.53       113.59 o
   1   5   4         21.81         39.19        19.43 o
   2   5   4       2658.31       2755.91        74.14 o
   3   5   4        135.87         86.59        63.56 o
   4   5   4       1592.01       1630.87        50.79 o
   5   5   4         28.58         57.52        67.28 o
 -11   6   4          1.84        -17.94       134.30 o
 -10   6   4       1197.17       1141.90        56.97 o
  -9   6   4          5.42         19.48        27.41 o
  -8   6   4        587.30        555.39        33.92 o
  -7   6   4        250.82        248.42        23.73 o
  -6   6   4       1092.94       1237.49        42.94 o
  -5   6   4         11.35         70.22        28.61 o
  -4   6   4       1992.67       1963.62        59.72 o
  -3   6   4        268.99        298.69        52.19 o
  -2   6   4       3530.24       3712.72        94.51 o
  -1   6   4         99.34        150.97        40.14 o
   0   6   4       5127.59       5467.25       198.33 o
   1   6   4        740.39        757.52        32.62 o
   2   6   4       1984.68       1934.31        54.40 o
   3   6   4         73.76        120.49        67.69 o
   4   6   4        823.35        885.03        57.69 o
   5   6   4         10.14        106.64        76.94 o
 -11   7   4         25.93         65.09        50.59 o
 -10   7   4        713.76        760.31        45.19 o
  -9   7   4         97.86        128.30        36.21 o
  -8   7   4        866.81        989.03        71.77 o
  -7   7   4        256.77        274.83        26.56 o
  -6   7   4       2057.00       2075.64        60.58 o
  -5   7   4        130.96        222.64        32.39 o
  -4   7   4       2532.01       2637.60        77.63 o
  -3   7   4        505.85        597.24        43.32 o
  -2   7   4        583.82        626.68        27.45 o
  -1   7   4        259.14        280.27        56.24 o
   0   7   4       1265.10       1229.11        44.09 o
   1   7   4        118.50        154.49        38.35 o
   2   7   4       1263.07       1288.39        45.38 o
   3   7   4        139.97        149.98        65.11 o
   4   7   4        672.15        771.66        59.50 o
 -11   8   4        104.16        133.85        61.22 o
 -10   8   4        737.00        788.30        57.36 o
  -9   8   4        488.38        549.51        40.85 o
  -8   8   4       1014.41       1126.87        58.31 o
  -7   8   4        647.98        709.26        64.15 o
  -6   8   4        978.35       1103.42        77.54 o
  -5   8   4        948.16        952.00        87.10 o
  -4   8   4        995.46       1106.54        44.10 o
  -3   8   4       1064.85       1068.30        64.63 o
  -2   8   4       1050.76       1127.78        48.92 o
  -1   8   4        148.88        153.52        52.28 o
   0   8   4        738.03        740.09        43.09 o
   1   8   4        226.89        201.97        44.83 o
   2   8   4        970.86        888.64        62.08 o
   3   8   4        191.47        234.74        69.08 o
 -10   9   4        448.66        395.88        61.13 o
  -9   9   4        390.54        418.82        57.40 o
  -8   9   4        529.75        513.20        86.90 o
  -7   9   4        966.65       1056.27        57.28 o
  -6   9   4        595.51        567.40        34.52 o
  -5   9   4        471.72        506.84        32.24 o
  -4   9   4       1822.56       1938.27        58.99 o
  -3   9   4        967.41        981.51        51.98 o
  -2   9   4        880.88        855.80        49.74 o
  -1   9   4        607.99        575.65        62.39 o
   0   9   4        646.84        537.08        55.96 o
   1   9   4        335.35        371.64        69.92 o
   2   9   4        509.01        628.55       179.47 o
 -10  10   4        453.58        465.20        94.35 o
  -9  10   4        561.30        623.90        83.68 o
  -8  10   4        533.79        499.56        55.02 o
  -7  10   4        698.45        722.98        50.68 o
  -6  10   4        790.71        780.33        71.64 o
  -5  10   4        379.55        400.25        48.61 o
  -4  10   4        913.02        891.31        76.29 o
  -3  10   4        736.78        712.84        49.79 o
  -2  10   4        940.13        974.94        63.05 o
  -1  10   4        543.90        568.00        64.85 o
   0  10   4        331.77        245.91        80.54 o
  -9  11   4        215.36        193.73        58.14 o
  -8  11   4        412.46        379.96        54.57 o
  -7  11   4        329.83        326.12        65.76 o
  -6  11   4        487.37        491.98        54.52 o
  -5  11   4        475.35        434.22        65.20 o
  -4  11   4        463.91        471.76        67.14 o
  -3  11   4        794.29        644.55        76.62 o
  -2  11   4        234.24        150.86        80.33 o
  -1  11   4        729.99        683.63        77.65 o
  -7  12   4        491.64        396.95        53.50 o
  -6  12   4        303.36        346.73        76.51 o
  -5  12   4        565.71        590.34        67.81 o
  -4  12   4        128.90        180.75       163.89 o
   1 -14   5        186.30        347.39       163.16 o
   2 -14   5        343.48        358.47        88.86 o
   3 -14   5         89.08        301.87       158.61 o
   4 -14   5        257.29        362.22        91.63 o
   5 -14   5        223.31        231.16        56.12 o
  -1 -13   5        513.92        583.89       151.17 o
   0 -13   5        400.01        402.76        51.24 o
   1 -13   5        591.41        570.59        80.98 o
   2 -13   5        579.62        636.07        97.73 o
   3 -13   5        529.97        509.55        60.86 o
   4 -13   5        345.35        370.43        55.32 o
   5 -13   5        480.65        503.11        44.77 o
   6 -13   5        253.53        187.98        56.24 o
   7 -13   5        126.24         97.68       119.36 o
  -3 -12   5        456.26        442.63        85.44 o
  -2 -12   5        449.11        347.76        56.96 o
  -1 -12   5        486.65        518.34        53.40 o
   0 -12   5        343.43        298.93        57.87 o
   1 -12   5       1100.59       1111.50       107.48 o
   2 -12   5        682.41        637.14        48.75 o
   3 -12   5        895.74        849.29        69.53 o
   4 -12   5        185.45        170.91        46.25 o
   5 -12   5        551.25        607.89        57.21 o
   6 -12   5        168.28        155.15        64.89 o
   7 -12   5        611.23        605.50        88.33 o
   8 -12   5        290.51        266.80       174.95 o
  -4 -11   5        306.07        307.58        54.49 o
  -3 -11   5        687.90        689.99        47.84 o
  -2 -11   5        336.80        314.03        47.95 o
  -1 -11   5        290.27        301.79        58.77 o
   0 -11   5        194.32        147.50        46.61 o
   1 -11   5        647.57        686.13       116.56 o
   2 -11   5        435.90        396.16        43.45 o
   3 -11   5       1060.91       1017.30        65.20 o
   4 -11   5        139.19        117.81        58.46 o
   5 -11   5        844.99        905.12        47.65 o
   6 -11   5        232.92        209.05        39.25 o
   7 -11   5        839.65        785.16        48.52 o
   8 -11   5        190.25        175.44        85.02 o
  -5 -10   5        400.60        322.71        55.91 o
  -4 -10   5          4.61         72.39        50.28 o
  -3 -10   5        987.55       1022.71        51.39 o
  -2 -10   5         92.81         85.18        47.57 o
  -1 -10   5        668.97        573.43        79.56 o
   0 -10   5        166.26        193.73        64.45 o
   1 -10   5       1561.25       1583.26        49.18 o
   2 -10   5         27.28         23.20        36.82 o
   3 -10   5       1116.40       1052.25        40.15 o
   4 -10   5        308.99        323.53        66.23 o
   5 -10   5        383.25        400.85        29.87 o
   6 -10   5         33.89         33.48        32.33 o
   7 -10   5       1237.00       1217.43        66.17 o
   8 -10   5         42.92         50.97        52.15 o
   9 -10   5        540.03        544.08       141.04 o
  -6  -9   5          2.77        -39.10        89.50 o
  -5  -9   5        684.75        626.32        69.46 o
  -4  -9   5          0.69         13.02        72.68 o
  -3  -9   5       1566.78       1444.14        56.87 o
  -2  -9   5        144.59        114.93        23.38 o
  -1  -9   5       1978.79       1875.96        54.88 o
   0  -9   5         27.64         10.83        29.27 o
   1  -9   5        925.51        946.39        63.89 o
   2  -9   5          9.81          2.44        25.58 o
   3  -9   5       2761.69       2698.76        73.90 o
   4  -9   5         52.60         49.34        29.26 o
   5  -9   5       1541.85       1473.99        60.84 o
   6  -9   5          0.70         37.80        32.69 o
   7  -9   5       1306.01       1337.36       100.47 o
   8  -9   5          1.33         20.13        61.74 o
   9  -9   5        587.48        608.45        73.97 o
  -7  -8   5       1078.26        855.03       131.48 o
  -6  -8   5         55.51         53.23        76.84 o
  -5  -8   5       1129.75       1093.16        44.67 o
  -4  -8   5          1.73         23.35        58.54 o
  -3  -8   5       1729.09       1685.29        70.92 o
  -2  -8   5          8.10         33.41        41.83 o
  -1  -8   5       4225.31       4033.82       103.39 o
   0  -8   5        193.73        182.27        30.07 o
   1  -8   5       3199.87       3262.78        87.75 o
   2  -8   5         68.08         -0.92        74.09 o
   3  -8   5       5705.88       5855.29       145.22 o
   4  -8   5         12.32         47.45        18.11 o
   5  -8   5       1726.54       1767.67        50.33 o
   6  -8   5         19.44         10.56        28.10 o
   7  -8   5        917.98       1010.18       117.65 o
   8  -8   5         28.58         66.23        69.29 o
   9  -8   5        934.72        949.62        49.06 o
  -8  -7   5         49.90          2.13       175.28 o
  -7  -7   5       1018.33        885.01       112.97 o
  -6  -7   5         16.64         31.98        44.49 o
  -5  -7   5       1290.73       1095.12        99.21 o
  -4  -7   5         19.29         -9.67        52.28 o
  -3  -7   5       2901.34       2786.68       100.11 o
  -2  -7   5          5.49         52.07        34.85 o
  -1  -7   5       7315.11       7228.56       210.38 o
   0  -7   5         15.21         40.41        24.73 o
   1  -7   5       2777.54       2904.72        79.37 o
   2  -7   5        122.14        134.48        18.70 o
   3  -7   5       5041.68       5275.35       130.90 o
   4  -7   5         91.21        111.58        27.54 o
   5  -7   5       1894.28       1890.22        53.84 o
   6  -7   5         69.97         88.71        82.11 o
   7  -7   5       1445.99       1543.80        84.46 o
   8  -7   5         14.24         88.22        58.95 o
   9  -7   5       1289.55       1245.87        64.21 o
  -8  -6   5         70.25         13.55       110.41 o
  -7  -6   5        834.03        646.44        80.78 o
  -6  -6   5          5.93         30.64        30.95 o
  -5  -6   5       2907.07       2885.39        78.16 o
  -4  -6   5          3.14         16.48        19.83 o
  -3  -6   5       1142.20       1107.05        62.10 o
  -2  -6   5        809.94        771.53        28.88 o
  -1  -6   5       2918.19       2839.53       101.40 o
   0  -6   5        219.55        187.89        30.47 o
   1  -6   5       3264.23       3342.76       134.26 o
   2  -6   5        136.30        181.88        22.23 o
   3  -6   5       2427.92       2577.25        71.90 o
   4  -6   5        446.81        438.47        24.00 o
   5  -6   5       3326.12       3428.52        89.23 o
   6  -6   5         25.60          6.78        45.27 o
   7  -6   5       1121.80       1127.33       115.85 o
   8  -6   5        111.84         78.76        74.76 o
   9  -6   5       1291.49       1179.98       151.36 o
  -9  -5   5        624.94        500.47       119.79 o
  -8  -5   5        293.18        244.16        72.68 o
  -7  -5   5        798.44        717.49        65.40 o
  -6  -5   5        484.85        509.96        56.90 o
  -5  -5   5       2487.04       2422.05        88.68 o
  -4  -5   5        659.94        633.47        30.45 o
  -3  -5   5        841.54        882.77        31.90 o
  -2  -5   5        200.71        208.99        15.41 o
  -1  -5   5       2702.13       3074.79        80.04 o
   0  -5   5        127.27        141.39        26.71 o
   1  -5   5       4378.81       4596.47       199.78 o
   2  -5   5        201.02        175.74        18.08 o
   3  -5   5       1317.94       1354.48        48.47 o
   4  -5   5       1193.38       1232.37        41.02 o
   5  -5   5       2418.65       2474.41        68.13 o
   6  -5   5        320.80        328.51        44.36 o
   7  -5   5        882.56        899.88        87.87 o
   8  -5   5        447.52        429.58        53.38 o
   9  -5   5        697.38        669.43        78.50 o
  -9  -4   5        894.88        958.43       108.25 o
  -8  -4   5        206.95        207.38        52.41 o
  -7  -4   5        927.89        946.74        41.96 o
  -6  -4   5        856.35        831.94        48.23 o
  -5  -4   5       4372.06       4705.88       125.04 o
  -4  -4   5       1780.40       1743.85        60.09 o
  -3  -4   5       1575.73       1525.60        46.03 o
  -2  -4   5        768.59        733.18        27.02 o
  -1  -4   5       3595.42       3361.48        84.84 o
   0  -4   5       2540.73       2855.55        76.44 o
   1  -4   5       8854.20       8902.05       207.98 o
   2  -4   5        364.19        370.37        18.25 o
   3  -4   5        966.85        981.19        35.65 o
   4  -4   5       1131.05       1031.53        69.65 o
   5  -4   5       4601.07       4627.97       174.03 o
   6  -4   5       1198.84       1151.76        72.06 o
   7  -4   5       1266.12       1211.82        49.43 o
   8  -4   5        376.72        397.83        53.25 o
   9  -4   5        414.97        423.36       211.08 o
 -10  -3   5        210.31        214.56        76.49 o
  -9  -3   5       1479.36       1322.27       103.89 o
  -8  -3   5        302.10        306.81        32.84 o
  -7  -3   5       2207.72       2484.77       216.47 o
  -6  -3   5        386.70        400.46        28.94 o
  -5  -3   5       3233.84       3207.37        92.82 o
  -4  -3   5        973.50        993.80        53.34 o
  -3  -3   5       4595.84       4433.83       125.90 o
  -2  -3   5       2079.08       2161.21        62.16 o
  -1  -3   5       2492.88       2445.52        61.78 o
   0  -3   5       9541.08       9640.75       216.59 o
   1  -3   5       5603.53       5707.82       132.69 o
   2  -3   5       3294.96       3319.77        86.50 o
   3  -3   5       3599.91       3508.98        88.09 o
   4  -3   5       2203.88       2269.23        72.89 o
   5  -3   5       3787.78       3743.87       104.06 o
   6  -3   5        915.56        877.18        54.35 o
   7  -3   5       1567.52       1528.54       162.75 o
   8  -3   5        216.30        218.84        62.45 o
   9  -3   5        442.27        454.28       153.00 o
 -10  -2   5        233.57        205.24       117.61 o
  -9  -2   5       1028.44       1016.39        47.59 o
  -8  -2   5        460.29        479.78        70.09 o
  -7  -2   5       1434.08       1467.75        52.51 o
  -6  -2   5        926.09        918.41        56.96 o
  -5  -2   5       2533.01       2673.65        98.46 o
  -4  -2   5       3621.02       3625.25       115.21 o
  -3  -2   5       6455.13       6619.16       182.11 o
  -2  -2   5       2896.48       2865.84        87.79 o
  -1  -2   5        743.50        681.96        42.18 o
   0  -2   5       6863.52       6505.09       147.90 o
   1  -2   5       6246.07       6311.48       186.02 o
   2  -2   5       1806.76       1720.18        52.72 o
   3  -2   5       2006.56       1833.39        56.52 o
   4  -2   5        719.54        663.89        37.10 o
   5  -2   5       1370.73       1418.03        61.58 o
   6  -2   5       1452.05       1465.52        85.46 o
   7  -2   5       1920.24       1940.82        75.97 o
   8  -2   5        533.57        500.91        70.16 o
 -11  -1   5        313.23        313.37       212.37 o
 -10  -1   5        228.08        172.98        52.12 o
  -9  -1   5       1228.29       1256.83       124.37 o
  -8  -1   5       1725.45       1845.30        79.97 o
  -7  -1   5       1230.11       1330.00        68.22 o
  -6  -1   5       2316.14       2380.65        93.71 o
  -5  -1   5        918.77        849.37        52.85 o
  -4  -1   5       4358.70       4281.29       126.72 o
  -3  -1   5       2795.68       2558.24        67.74 o
  -2  -1   5       2896.50       2727.45        72.90 o
  -1  -1   5        882.80        813.78        26.21 o
   0  -1   5       1634.68       1624.39        45.35 o
   1  -1   5       3076.30       2805.01        74.86 o
   2  -1   5       3224.96       3172.34        84.63 o
   3  -1   5       2658.48       2624.07        74.16 o
   4  -1   5        864.08        945.10        37.89 o
   5  -1   5       1836.22       1751.91        59.30 o
   6  -1   5       1125.17       1101.86        42.48 o
   7  -1   5        933.05        927.95        61.37 o
   8  -1   5        736.90        770.51        64.22 o
 -11   0   5        397.96        468.96       146.25 o
 -10   0   5        748.97        701.71        45.01 o
  -9   0   5        409.88        407.85        62.10 o
  -8   0   5       1360.50       1278.50        43.33 o
  -7   0   5        885.66        829.08        41.52 o
  -6   0   5       1881.74       1856.18        59.50 o
  -5   0   5       1167.38       1123.04        35.25 o
  -4   0   5       6844.23       6578.41       172.69 o
  -3   0   5       4906.69       4842.80       146.06 o
  -2   0   5       8767.55       8994.08       200.38 o
  -1   0   5       4410.50       4220.97       114.37 o
   0   0   5       5283.43       5117.59       119.60 o
   1   0   5       3295.41       3104.09        91.17 o
   2   0   5       4583.76       4465.24       112.86 o
   3   0   5       2458.41       2500.90        66.99 o
   4   0   5        662.66        662.61        31.22 o
   5   0   5        243.74        285.70        36.79 o
   6   0   5       1047.19       1082.64        45.04 o
   7   0   5        396.64        331.75        63.96 o
   8   0   5        953.88        987.98       108.88 o
 -11   1   5         96.21        173.42        67.58 o
 -10   1   5        644.31        681.75        47.98 o
  -9   1   5        180.66        173.24        31.48 o
  -8   1   5        733.56        699.69        60.05 o
  -7   1   5       1428.63       1544.04        53.44 o
  -6   1   5       4110.58       3945.47       107.06 o
  -5   1   5       2948.69       3028.43        89.28 o
  -4   1   5       6784.64       6731.28       157.68 o
  -3   1   5       2704.40       2604.32        70.37 o
  -2   1   5       6722.30       6907.37       158.51 o
  -1   1   5       7513.07       7853.66       185.14 o
   0   1   5       6453.40       6063.69       155.03 o
   1   1   5       1086.76       1073.70        43.76 o
   2   1   5       4575.48       4505.98       110.81 o
   3   1   5        508.58        521.67        30.52 o
   4   1   5       2359.13       2445.89        64.36 o
   5   1   5        485.41        518.34        46.52 o
   6   1   5       1011.22        965.00        44.21 o
   7   1   5        239.00        238.42       145.88 o
 -11   2   5        165.31        142.68        55.54 o
 -10   2   5       1303.76       1306.14       144.86 o
  -9   2   5        415.89        444.77        32.52 o
  -8   2   5       1552.91       1498.01        51.22 o
  -7   2   5       1828.32       1636.69        56.49 o
  -6   2   5       4998.85       5010.42       134.31 o
  -5   2   5        584.85        712.36        37.16 o
  -4   2   5        935.22        805.11        38.63 o
  -3   2   5       1612.06       1489.99        47.41 o
  -2   2   5       4181.53       3946.70       123.92 o
  -1   2   5       1992.54       1920.99        57.68 o
   0   2   5       3827.35       3859.06        98.52 o
   1   2   5        134.31        143.17        16.92 o
   2   2   5       3190.91       3189.12        82.41 o
   3   2   5        920.04        933.76        32.40 o
   4   2   5       2562.28       2619.26        67.03 o
   5   2   5        312.32        282.01        32.46 o
   6   2   5        892.39        891.44        58.63 o
   7   2   5        149.80         90.81       112.11 o
 -11   3   5         22.40         31.85        65.23 o
 -10   3   5       1737.99       1648.29        74.71 o
  -9   3   5        252.63        213.78        35.95 o
  -8   3   5       1956.39       1833.37        88.70 o
  -7   3   5        532.27        585.93        52.12 o
  -6   3   5       4530.25       4299.98       203.44 o
  -5   3   5        720.26        625.13        35.89 o
  -4   3   5       4211.34       4077.55       111.58 o
  -3   3   5        319.77        363.68        24.03 o
  -2   3   5       1958.02       1875.53        64.30 o
  -1   3   5        167.94        146.31        21.24 o
   0   3   5       1484.05       1406.19        44.16 o
   1   3   5         56.34         30.68        17.17 o
   2   3   5        399.91        464.60        30.60 o
   3   3   5        180.61        176.93        23.16 o
   4   3   5       2151.96       2276.24        58.25 o
   5   3   5        170.78        156.32        29.37 o
   6   3   5       1383.66       1569.36        88.63 o
 -11   4   5          9.42         46.84        60.23 o
 -10   4   5       1145.76       1070.09        54.60 o
  -9   4   5         35.93        -20.26        79.26 o
  -8   4   5       1831.64       1764.47        60.49 o
  -7   4   5         65.45         29.98        21.97 o
  -6   4   5       4194.08       3950.97       111.03 o
  -5   4   5         20.40         37.81        22.12 o
  -4   4   5       3442.69       3509.15       185.90 o
  -3   4   5         77.77        154.52        25.94 o
  -2   4   5       4853.34       4948.10       137.83 o
  -1   4   5          2.46          8.73        16.16 o
   0   4   5       3642.16       3819.64        99.85 o
   1   4   5         73.63         55.92        23.17 o
   2   4   5       2057.93       2147.05        63.71 o
   3   4   5         15.29         54.53        57.79 o
   4   4   5       1458.76       1562.24       110.57 o
   5   4   5         13.01        -29.54       103.65 o
 -11   5   5         23.73        -16.05        77.30 o
 -10   5   5       1715.19       1699.05        64.16 o
  -9   5   5          9.66        -20.20        56.95 o
  -8   5   5       1165.70       1078.72        62.89 o
  -7   5   5        167.82        167.15        37.80 o
  -6   5   5        606.72        626.42        36.71 o
  -5   5   5         55.48        135.89        26.07 o
  -4   5   5       4282.47       4511.87       171.96 o
  -3   5   5         22.76          9.13        16.83 o
  -2   5   5       4946.29       5111.09       125.47 o
  -1   5   5          2.61         -3.72        33.58 o
   0   5   5       8464.58       8810.01       240.46 o
   1   5   5        221.46        273.59        32.80 o
   2   5   5       2640.60       2749.77        71.94 o
   3   5   5          2.14        -31.10        67.30 o
   4   5   5       1078.44       1134.13        59.22 o
   5   5   5          2.40          1.18       111.80 o
 -11   6   5         19.05         39.61        38.89 o
 -10   6   5        980.20       1001.91        59.53 o
  -9   6   5          0.66         34.91        34.94 o
  -8   6   5       1607.68       1709.21        59.65 o
  -7   6   5         21.85         28.94        25.40 o
  -6   6   5       2591.84       2834.69        78.05 o
  -5   6   5         23.48         21.84        41.27 o
  -4   6   5       4037.57       4439.46       114.09 o
  -3   6   5         27.11        109.02        18.41 o
  -2   6   5       2698.98       2773.47        75.84 o
  -1   6   5          2.66          0.13        23.58 o
   0   6   5       2189.59       2228.25        73.23 o
   1   6   5          0.42        -38.88        67.08 o
   2   6   5       2076.16       2140.68        58.62 o
   3   6   5         34.35         36.90        59.51 o
   4   6   5       1185.59       1195.00        68.98 o
 -11   7   5          0.52         -5.88       112.71 o
 -10   7   5        746.83        764.52        45.65 o
  -9   7   5        119.26        136.00        40.82 o
  -8   7   5       2227.35       2268.40        74.26 o
  -7   7   5         16.24         45.71        27.83 o
  -6   7   5       1613.63       1625.30        74.96 o
  -5   7   5        206.21        254.94        25.01 o
  -4   7   5       1509.86       1607.73        59.38 o
  -3   7   5         33.60         76.44        20.69 o
  -2   7   5       1407.83       1500.87        45.03 o
  -1   7   5        116.79        100.15        30.77 o
   0   7   5       1559.73       1560.33        52.34 o
   1   7   5         53.73         45.21        43.21 o
   2   7   5       1127.91       1176.93        65.02 o
   3   7   5          0.79        -23.32        88.63 o
 -11   8   5         73.65        104.29        69.69 o
 -10   8   5        363.88        440.96       109.80 o
  -9   8   5         77.68         85.13        52.51 o
  -8   8   5       1048.69       1232.65        45.07 o
  -7   8   5        498.88        529.96        42.67 o
  -6   8   5        878.30        925.17        35.71 o
  -5   8   5        193.63        212.52        30.69 o
  -4   8   5       1209.31       1169.88        37.52 o
  -3   8   5         85.32         42.23        46.41 o
  -2   8   5       1534.40       1475.90        66.05 o
  -1   8   5        140.11        159.01        36.06 o
   0   8   5        567.72        589.09        49.75 o
   1   8   5         26.54         84.10        53.78 o
   2   8   5        610.08        617.49       190.23 o
 -10   9   5        399.91        390.06        91.48 o
  -9   9   5        301.19        313.75        48.89 o
  -8   9   5       1180.12       1197.67        52.19 o
  -7   9   5        454.08        507.01        72.77 o
  -6   9   5       1101.57       1129.27        63.36 o
  -5   9   5        142.18        112.69        40.93 o
  -4   9   5        621.69        649.24        32.05 o
  -3   9   5        351.20        368.42        41.34 o
  -2   9   5        931.86        981.73        85.89 o
  -1   9   5        154.50        100.77        59.67 o
   0   9   5        448.73        489.56        60.77 o
   1   9   5        250.69        164.67       190.52 o
  -9  10   5         37.31         19.59        57.15 o
  -8  10   5        650.21        602.48        60.92 o
  -7  10   5        290.54        316.94        59.90 o
  -6  10   5        671.76        705.17        59.69 o
  -5  10   5        265.79        248.46        53.19 o
  -4  10   5        770.37        814.09        53.94 o
  -3  10   5        598.15        615.47        54.76 o
  -2  10   5        710.60        716.81       119.96 o
  -1  10   5        738.46        776.31       176.51 o
  -8  11   5        454.68        371.08        76.57 o
  -7  11   5        281.26        250.74        74.15 o
  -6  11   5        718.71        707.62        72.09 o
  -5  11   5        273.05        243.91        70.64 o
  -4  11   5        347.74        340.66        57.83 o
  -3  11   5        377.64        384.50        73.65 o
   1 -14   6        287.07        393.91       164.06 o
   2 -14   6        368.04        325.63       130.90 o
   3 -14   6         77.84         13.07       100.75 o
   4 -14   6        506.25        395.56        95.41 o
   5 -14   6        226.54        138.96        64.58 o
  -1 -13   6        329.01        297.10       141.91 o
   0 -13   6        406.42        426.25        70.09 o
   1 -13   6        641.35        630.26        98.12 o
   2 -13   6        732.77        705.61       119.47 o
   3 -13   6        397.58        315.44        70.32 o
   4 -13   6        405.34        489.82        59.38 o
   5 -13   6        422.05        392.48        53.87 o
   6 -13   6        395.87        352.38        49.03 o
  -3 -12   6        317.42        336.66        60.24 o
  -2 -12   6        368.79        346.88       105.12 o
  -1 -12   6        340.48        359.46        49.07 o
   0 -12   6        496.60        564.56        54.89 o
   1 -12   6        623.43        628.83        51.07 o
   2 -12   6        640.01        598.53        66.79 o
   3 -12   6        776.81        763.86        58.11 o
   4 -12   6        320.58        323.97        62.84 o
   5 -12   6        728.37        726.08        56.58 o
   6 -12   6        536.15        528.17        63.33 o
   7 -12   6        554.01        506.96       178.49 o
  -4 -11   6        369.58        372.33        89.83 o
  -3 -11   6        665.74        638.72        42.66 o
  -2 -11   6        509.89        488.65       111.50 o
  -1 -11   6        261.63        286.03        35.41 o
   0 -11   6        511.58        495.27        39.79 o
   1 -11   6        869.63        776.71        33.75 o
   2 -11   6        767.38        677.84        73.55 o
   3 -11   6        942.36        930.01        46.60 o
   4 -11   6        463.23        462.96        75.33 o
   5 -11   6        249.46        215.47        43.28 o
   6 -11   6        338.76        369.82       109.62 o
   7 -11   6        858.41        831.68       147.72 o
   8 -11   6        356.28        240.83       119.26 o
  -5 -10   6        517.41        488.05       199.71 o
  -4 -10   6        119.82         65.81        63.59 o
  -3 -10   6        897.30        834.04        62.64 o
  -2 -10   6        251.52        142.34        52.42 o
  -1 -10   6        804.48        769.16        27.34 o
   0 -10   6        374.22        359.04        44.93 o
   1 -10   6        591.38        611.61        73.18 o
   2 -10   6        779.27        696.67        33.51 o
   3 -10   6        907.29        900.80        39.62 o
   4 -10   6        577.42        548.34        33.57 o
   5 -10   6        936.57        950.75        57.61 o
   6 -10   6        293.72        275.27        35.47 o
   7 -10   6        779.42        835.35        57.16 o
   8 -10   6        263.07        188.20        51.50 o
  -6  -9   6         70.27        -57.37       159.37 o
  -5  -9   6        762.81        715.66        50.92 o
  -4  -9   6         14.32         -8.97        88.08 o
  -3  -9   6       1159.22       1191.91       109.76 o
  -2  -9   6         76.00         85.51        20.33 o
  -1  -9   6       1375.75       1257.48        41.36 o
   0  -9   6         80.36         13.42        37.58 o
   1  -9   6       1530.43       1385.66        78.91 o
   2  -9   6        221.20        199.15        31.71 o
   3  -9   6       2221.48       2188.49        92.64 o
   4  -9   6        737.38        732.77        37.23 o
   5  -9   6        928.19        911.56        34.88 o
   6  -9   6         43.09         54.71        25.67 o
   7  -9   6        520.67        545.09        54.06 o
   8  -9   6         50.61         88.29        67.13 o
  -7  -8   6        760.52        607.69       156.45 o
  -6  -8   6         82.30         85.07        77.51 o
  -5  -8   6        973.21       1020.77        57.13 o
  -4  -8   6         76.85         37.47        33.17 o
  -3  -8   6       2164.64       2070.01        56.92 o
  -2  -8   6        264.77        235.36        22.66 o
  -1  -8   6       5366.47       5371.46       160.95 o
   0  -8   6        150.52        104.49        29.69 o
   1  -8   6       1393.24       1372.33        51.79 o
   2  -8   6         20.03         43.90        22.42 o
   3  -8   6       1553.59       1574.26        55.32 o
   4  -8   6         51.50         55.06        22.91 o
   5  -8   6       1617.95       1665.27        46.97 o
   6  -8   6          5.50         -4.59        71.20 o
   7  -8   6        604.74        556.79        39.54 o
   8  -8   6         94.82         -2.22        88.56 o
  -8  -7   6         21.32        123.38       163.38 o
  -7  -7   6       1150.05       1045.59       138.81 o
  -6  -7   6        103.76        130.65        78.47 o
  -5  -7   6       1987.75       1950.46        51.85 o
  -4  -7   6        561.26        563.32        23.50 o
  -3  -7   6       3173.60       3252.34        84.31 o
  -2  -7   6        256.95        250.65        19.64 o
  -1  -7   6       3439.28       3504.94        90.78 o
   0  -7   6          8.96         -7.87        55.01 o
   1  -7   6       1152.82       1288.41        49.61 o
   2  -7   6          0.11          0.60        26.73 o
   3  -7   6       2645.39       2868.59        83.84 o
   4  -7   6          0.62         18.09        25.17 o
   5  -7   6       2493.16       2503.92        71.52 o
   6  -7   6         22.11         22.01        30.46 o
   7  -7   6        737.64        793.00        49.54 o
   8  -7   6          0.08        187.54        96.68 o
   9  -7   6       1091.01       1115.65       184.83 o
  -8  -6   6          1.95          5.24        75.70 o
  -7  -6   6       1158.54       1153.33        63.51 o
  -6  -6   6          1.79        -10.19        59.66 o
  -5  -6   6       1222.35       1354.48       117.32 o
  -4  -6   6         14.20         17.56        11.87 o
  -3  -6   6       2258.89       2353.00        65.36 o
  -2  -6   6        176.77        212.66        17.44 o
  -1  -6   6       4640.34       4549.74       112.90 o
   0  -6   6        360.46        399.67        27.56 o
   1  -6   6       3723.88       4102.16       190.87 o
   2  -6   6         89.77         66.39        21.17 o
   3  -6   6       2158.03       2345.61        65.76 o
   4  -6   6         16.68         17.50        13.51 o
   5  -6   6       2053.54       2046.37        57.96 o
   6  -6   6         57.58        100.43        56.33 o
   7  -6   6       1431.17       1397.58       158.31 o
   8  -6   6         59.33        116.05        86.80 o
  -9  -5   6        717.46        763.78       153.71 o
  -8  -5   6         51.45         53.65       129.16 o
  -7  -5   6        736.27        775.49        40.90 o
  -6  -5   6         67.60         68.66       123.12 o
  -5  -5   6       1984.45       1997.43       100.32 o
  -4  -5   6        156.97        162.33        26.35 o
  -3  -5   6       1476.46       1644.50        49.68 o
  -2  -5   6         34.43         47.68        43.84 o
  -1  -5   6       1633.59       1867.02        53.97 o
   0  -5   6        153.05        157.19        11.22 o
   1  -5   6       3536.70       3493.72        87.39 o
   2  -5   6        460.38        471.48        20.92 o
   3  -5   6       2232.03       2255.56        61.12 o
   4  -5   6          1.83          2.76        19.39 o
   5  -5   6       3431.68       3269.61        92.83 o
   6  -5   6         45.83          4.48        59.25 o
   7  -5   6       1493.02       1513.71        83.52 o
   8  -5   6        114.91        120.30        81.98 o
  -9  -4   6        864.71        937.01       117.32 o
  -8  -4   6         48.69        162.13        57.24 o
  -7  -4   6       1685.97       1777.05        56.10 o
  -6  -4   6         30.70         54.70        26.03 o
  -5  -4   6       1863.15       2154.71        69.74 o
  -4  -4   6        589.18        530.95        43.71 o
  -3  -4   6       1511.78       1446.51        44.53 o
  -2  -4   6       1399.84       1375.00        45.48 o
  -1  -4   6       2730.80       2567.61        65.82 o
   0  -4   6        617.42        614.76        21.96 o
   1  -4   6       3450.52       3364.33        96.43 o
   2  -4   6       2710.92       2568.48        67.77 o
   3  -4   6       2324.62       2326.68        62.65 o
   4  -4   6        511.15        459.34        21.78 o
   5  -4   6       1662.51       1631.47        59.38 o
   6  -4   6         50.16         32.45        53.15 o
   7  -4   6       1407.26       1410.88        74.02 o
   8  -4   6          3.66         31.63        82.57 o
 -10  -3   6         80.36         12.39        57.87 o
  -9  -3   6        681.45        659.39        55.26 o
  -8  -3   6        104.07         64.60        45.66 o
  -7  -3   6       1527.30       1761.45        58.05 o
  -6  -3   6        289.56        263.94        26.03 o
  -5  -3   6       3841.59       3763.27       122.26 o
  -4  -3   6        689.56        673.44        43.43 o
  -3  -3   6       5331.39       5434.49       199.33 o
  -2  -3   6       1298.20       1352.86        38.32 o
  -1  -3   6       5624.81       5672.64       154.23 o
   0  -3   6       2357.86       2362.50        61.91 o
   1  -3   6       3386.02       3353.46       119.66 o
   2  -3   6       1994.21       2004.84        83.57 o
   3  -3   6       1714.40       1627.05        47.25 o
   4  -3   6        568.16        610.16        30.10 o
   5  -3   6        796.35        739.35        36.03 o
   6  -3   6        230.51        222.16        92.84 o
   7  -3   6       1120.69       1096.82        63.84 o
   8  -3   6        118.38        175.73        82.81 o
 -10  -2   6         54.12         21.83        47.53 o
  -9  -2   6        885.77        938.56       116.70 o
  -8  -2   6        877.57        952.35        40.08 o
  -7  -2   6       1531.78       1442.19        68.28 o
  -6  -2   6       1015.80       1050.20        59.91 o
  -5  -2   6       1431.42       1591.95        72.63 o
  -4  -2   6        618.12        594.92        42.74 o
  -3  -2   6       3850.18       3717.09        99.46 o
  -2  -2   6       7674.18       7552.67       172.00 o
  -1  -2   6       4931.37       4680.39       110.45 o
   0  -2   6        169.70         96.49        13.12 o
   1  -2   6       4656.13       4636.60       117.41 o
   2  -2   6       1198.71       1191.56        41.87 o
   3  -2   6       3929.86       3756.93       111.40 o
   4  -2   6       1467.95       1421.32        47.47 o
   5  -2   6       1109.66       1063.89        41.31 o
   6  -2   6        414.40        462.30        38.98 o
   7  -2   6        781.84        705.66        64.45 o
   8  -2   6        350.21        265.96       132.10 o
 -11  -1   6        530.86        539.04       179.02 o
 -10  -1   6        441.29        460.32        53.91 o
  -9  -1   6        683.11        722.45        43.72 o
  -8  -1   6       1301.10       1199.80        61.65 o
  -7  -1   6        255.07        310.72        41.48 o
  -6  -1   6       1383.66       1307.62        66.09 o
  -5  -1   6       1398.15       1118.05        61.32 o
  -4  -1   6        489.00        455.12        27.38 o
  -3  -1   6       3908.94       3856.96        93.75 o
  -2  -1   6       3503.15       3467.82        85.46 o
  -1  -1   6       1676.66       1611.37        45.75 o
   0  -1   6       1115.90       1083.14        34.80 o
   1  -1   6       4056.13       3930.18       110.23 o
   2  -1   6       1649.40       1579.77        51.47 o
   3  -1   6       3295.30       3286.39        88.48 o
   4  -1   6       1940.54       1913.10        61.58 o
   5  -1   6        317.27        285.92        28.94 o
   6  -1   6        641.31        625.59        55.24 o
   7  -1   6        428.80        384.37        59.70 o
 -11   0   6        340.85        265.99       130.92 o
 -10   0   6        526.90        475.68        77.15 o
  -9   0   6        525.04        489.75        82.08 o
  -8   0   6       1727.28       1748.64        76.32 o
  -7   0   6        364.00        336.88        44.47 o
  -6   0   6       2645.63       2708.90       102.26 o
  -5   0   6       2656.62       2717.63        75.33 o
  -4   0   6       1359.44       1252.71        41.09 o
  -3   0   6       2801.63       2776.31        86.41 o
  -2   0   6       6064.53       5940.06       143.69 o
  -1   0   6       3197.30       3125.25        79.53 o
   0   0   6        857.10        792.11        29.80 o
   1   0   6       3053.44       2899.38        79.55 o
   2   0   6       1702.77       1709.00        55.00 o
   3   0   6        499.74        532.51        30.81 o
   4   0   6       2959.97       2956.91        74.74 o
   5   0   6        598.70        619.45        85.41 o
   6   0   6        910.18        921.61        51.29 o
   7   0   6        359.77        351.68        88.91 o
 -11   1   6        744.45        758.46       152.93 o
 -10   1   6       1170.27       1134.67        98.19 o
  -9   1   6       1293.45       1185.85       105.97 o
  -8   1   6       1470.17       1388.96        47.03 o
  -7   1   6       1389.53       1404.63        49.67 o
  -6   1   6       3860.43       3793.61       107.64 o
  -5   1   6       1553.18       1357.27        44.80 o
  -4   1   6       1935.30       1876.30        56.41 o
  -3   1   6       2058.03       2089.01        60.82 o
  -2   1   6       2312.44       2131.57        61.96 o
  -1   1   6        871.99        871.64        31.67 o
   0   1   6       7256.80       7277.95       172.77 o
   1   1   6        753.43        750.80        32.58 o
   2   1   6       2658.79       2731.88        72.30 o
   3   1   6       1863.49       1815.45        50.98 o
   4   1   6       2479.79       2508.00        70.82 o
   5   1   6        656.75        667.98        34.98 o
   6   1   6        853.48        871.82        61.49 o
 -11   2   6        297.00        213.51        64.03 o
 -10   2   6       1102.70       1024.47        58.87 o
  -9   2   6       1089.44       1068.57        54.55 o
  -8   2   6       1116.21       1072.72        40.72 o
  -7   2   6       1522.68       1414.05        69.82 o
  -6   2   6       3851.73       3544.36       127.83 o
  -5   2   6       1929.74       1974.84        66.22 o
  -4   2   6       4568.87       4416.31       111.72 o
  -3   2   6        828.89        865.02        46.97 o
  -2   2   6       2839.62       2846.43        84.94 o
  -1   2   6        306.25        302.15        32.65 o
   0   2   6       3736.03       3754.67        95.48 o
   1   2   6        951.72        987.33        45.00 o
   2   2   6        979.67        962.15        36.56 o
   3   2   6        289.73        324.46        49.23 o
   4   2   6       2016.44       2166.42        69.44 o
   5   2   6        745.91        698.54        69.95 o
   6   2   6       1373.70       1436.61        66.30 o
 -11   3   6         51.67         35.48        53.34 o
 -10   3   6        840.37        831.31        39.10 o
  -9   3   6        253.92        236.71        42.95 o
  -8   3   6       1139.03       1078.43        41.51 o
  -7   3   6        480.64        472.85        33.66 o
  -6   3   6       3797.58       3646.10       104.50 o
  -5   3   6         32.81         73.23        40.88 o
  -4   3   6       3042.72       3039.88        83.42 o
  -3   3   6       1195.03       1228.67        43.64 o
  -2   3   6       1028.14       1104.35        50.54 o
  -1   3   6        795.62        826.64        36.71 o
   0   3   6       3952.44       3855.25       100.37 o
   1   3   6        308.29        338.27        32.44 o
   2   3   6       1988.72       2122.52        57.44 o
   3   3   6        534.04        532.55        30.44 o
   4   3   6       1255.48       1307.54        40.58 o
   5   3   6        231.55        163.90        48.25 o
 -11   4   6         40.85         83.03       162.25 o
 -10   4   6       1516.13       1511.44        51.37 o
  -9   4   6         53.07         83.02        33.37 o
  -8   4   6       1113.43        969.64        57.72 o
  -7   4   6          1.09         11.55        32.15 o
  -6   4   6        371.67        392.91        45.95 o
  -5   4   6          1.77        -55.75        55.75 o
  -4   4   6       4080.60       4089.42       106.42 o
  -3   4   6        126.45        147.32        25.65 o
  -2   4   6       3357.17       3685.72       106.38 o
  -1   4   6        287.33        289.18        21.94 o
   0   4   6       5613.28       5915.51       291.11 o
   1   4   6        527.75        552.12        54.63 o
   2   4   6       2365.08       2362.53        79.45 o
   3   4   6         94.15        156.64        41.70 o
   4   4   6        690.76        655.66        48.45 o
   5   4   6         35.50         44.47       128.94 o
 -11   5   6         54.07         18.58        46.07 o
 -10   5   6       1471.84       1536.30        59.19 o
  -9   5   6          9.34         13.73        33.24 o
  -8   5   6       2127.45       2189.95        67.76 o
  -7   5   6         99.07        178.19        27.16 o
  -6   5   6       3205.53       3375.10        97.32 o
  -5   5   6         40.92         -8.21        33.48 o
  -4   5   6       6264.30       6500.24       203.70 o
  -3   5   6          4.29        -33.87        36.76 o
  -2   5   6       2130.03       2197.06        69.48 o
  -1   5   6         20.59         17.66        24.80 o
   0   5   6       1710.52       1700.74        51.61 o
   1   5   6         18.85         43.12        37.53 o
   2   5   6       2538.46       2589.64        69.06 o
   3   5   6          3.57         21.92        70.41 o
   4   5   6       1072.09       1025.94       115.44 o
 -11   6   6         72.60        125.13        57.71 o
 -10   6   6       1599.52       1638.58        79.07 o
  -9   6   6          1.41         25.58        88.71 o
  -8   6   6       3439.74       3635.08        97.41 o
  -7   6   6        115.50         27.20        31.66 o
  -6   6   6       2785.84       2853.30        84.66 o
  -5   6   6         21.67         31.98        40.53 o
  -4   6   6       5051.10       5111.29       143.81 o
  -3   6   6         65.83         41.96        22.05 o
  -2   6   6       2300.57       2371.26        63.95 o
  -1   6   6        102.48         61.42        39.51 o
   0   6   6       1753.00       1766.09        52.04 o
   1   6   6          0.58         57.67        42.81 o
   2   6   6       1557.29       1530.61        53.60 o
   3   6   6          0.00        -22.25       103.91 o
 -11   7   6          8.21         22.29        51.09 o
 -10   7   6        891.54        975.47        53.76 o
  -9   7   6          2.89         18.38        56.36 o
  -8   7   6       1304.33       1365.62        45.23 o
  -7   7   6          0.70         -4.05        68.41 o
  -6   7   6       1920.93       2014.17        79.87 o
  -5   7   6         53.95         48.05        46.01 o
  -4   7   6       2825.72       2756.61       123.64 o
  -3   7   6          0.34         31.17        48.37 o
  -2   7   6       2341.84       2343.83        62.64 o
  -1   7   6          0.16         -8.88        95.72 o
   0   7   6        794.97        804.79        53.32 o
   1   7   6          3.90         16.78        55.13 o
   2   7   6       1045.27       1044.35       111.77 o
 -10   8   6        558.57        503.92        53.50 o
  -9   8   6        100.83        138.94        67.04 o
  -8   8   6       1425.88       1583.06        73.03 o
  -7   8   6          7.59        -56.77        84.40 o
  -6   8   6       1310.88       1232.98        79.23 o
  -5   8   6          3.98          7.47        38.78 o
  -4   8   6        799.69        809.88        43.60 o
  -3   8   6         35.69         38.55        47.68 o
  -2   8   6       1169.78       1204.76        54.62 o
  -1   8   6          5.31        -44.52       118.05 o
   0   8   6        750.08        744.42        85.43 o
   1   8   6         26.17        -50.93       194.17 o
 -10   9   6        455.21        343.25        58.17 o
  -9   9   6          0.77         48.93        60.79 o
  -8   9   6        660.91        596.58        72.01 o
  -7   9   6        105.21        140.99        69.56 o
  -6   9   6        712.30        699.60        56.58 o
  -5   9   6         73.64         46.31        49.37 o
  -4   9   6        831.85        774.99        47.24 o
  -3   9   6        163.65        215.42        47.45 o
  -2   9   6       1305.17       1243.56        66.73 o
  -1   9   6        451.72        296.52       165.58 o
   0   9   6        722.96        798.01       431.84 o
  -9  10   6         43.48         56.96        60.16 o
  -8  10   6        662.00        659.62        61.13 o
  -7  10   6        119.15        143.39        55.10 o
  -6  10   6       1083.26       1028.51        67.60 o
  -5  10   6        161.54        188.76        54.84 o
  -4  10   6        580.54        615.83        56.97 o
  -3  10   6        358.20        232.86        72.14 o
  -2  10   6        705.34        769.10       225.38 o
  -6  11   6        489.90        487.28        61.43 o
  -5  11   6        227.76        284.15        65.66 o
   1 -14   7        169.69        264.02       306.30 o
   2 -14   7        577.43        530.53       236.17 o
   3 -14   7        187.30        298.37       175.27 o
   4 -14   7        364.16        394.03       265.05 o
  -1 -13   7        232.22        298.30       181.87 o
   0 -13   7        469.63        612.03       184.76 o
   1 -13   7        341.96        411.81        81.11 o
   2 -13   7        555.85        548.29        66.02 o
   3 -13   7        368.07        276.44        72.46 o
   4 -13   7        497.42        459.48       105.21 o
   5 -13   7        632.39        585.67        60.47 o
   6 -13   7        542.48        526.83        63.39 o
  -3 -12   7        371.85        310.91        45.23 o
  -2 -12   7        707.16        735.54        42.84 o
  -1 -12   7        533.67        573.82        70.54 o
   0 -12   7        365.53        389.27        77.68 o
   1 -12   7        523.19        508.53        79.23 o
   2 -12   7       1002.23       1014.92       221.67 o
   3 -12   7        494.50        466.44        55.08 o
   4 -12   7        472.19        390.57        67.00 o
   5 -12   7        403.91        476.93        60.77 o
   6 -12   7        538.99        449.93       179.31 o
   7 -12   7        402.00        355.38       202.96 o
  -4 -11   7        463.96        487.25        55.23 o
  -3 -11   7        606.85        576.33        34.88 o
  -2 -11   7        419.87        386.80        44.14 o
  -1 -11   7        552.91        464.06        56.50 o
   0 -11   7        537.09        523.13        43.96 o
   1 -11   7        636.68        654.26        42.74 o
   2 -11   7        957.03        902.39        53.11 o
   3 -11   7        520.32        540.75        57.99 o
   4 -11   7        486.18        539.59        64.76 o
   5 -11   7        553.58        480.92        62.86 o
   6 -11   7        687.54        643.04        45.50 o
   7 -11   7        540.53        534.41       157.20 o
  -5 -10   7        426.91        424.94        46.34 o
  -4 -10   7        158.40        119.34        52.46 o
  -3 -10   7        690.89        650.23        39.68 o
  -2 -10   7        646.69        643.82        31.49 o
  -1 -10   7        620.33        672.34        55.23 o
   0 -10   7        963.33        919.35        65.70 o
   1 -10   7       1473.01       1341.55        94.17 o
   2 -10   7        738.70        753.09        37.32 o
   3 -10   7       1165.45       1113.33        52.41 o
   4 -10   7        666.37        685.26        43.16 o
   5 -10   7        329.96        309.73        50.32 o
   6 -10   7        396.22        413.75        28.92 o
   7 -10   7        620.23        611.27        40.53 o
   8 -10   7        179.63        305.55       217.60 o
  -6  -9   7        198.83        206.08        71.98 o
  -5  -9   7        713.07        644.37        38.29 o
  -4  -9   7        305.89        261.46        39.17 o
  -3  -9   7        868.99        869.80        66.84 o
  -2  -9   7        760.51        702.80        32.13 o
  -1  -9   7       2111.86       2013.61        62.48 o
   0  -9   7        599.57        564.81        43.24 o
   1  -9   7       2501.92       2472.17       147.69 o
   2  -9   7        372.59        359.29        71.76 o
   3  -9   7       1068.61       1127.23        46.75 o
   4  -9   7        305.98        339.42       105.94 o
   5  -9   7        870.92        879.59        31.49 o
   6  -9   7        143.70        110.15        27.60 o
   7  -9   7        696.70        743.84        96.29 o
   8  -9   7        242.82        241.22       122.95 o
  -7  -8   7        669.33        506.62       180.08 o
  -6  -8   7        273.33        312.84       100.26 o
  -5  -8   7       1441.66       1414.18        45.10 o
  -4  -8   7        149.01         93.32        28.85 o
  -3  -8   7       1179.32       1097.38        35.16 o
  -2  -8   7        374.29        368.42        20.10 o
  -1  -8   7       1811.55       1933.56       104.28 o
   0  -8   7        426.80        483.04        54.39 o
   1  -8   7       1977.37       2119.12        80.98 o
   2  -8   7         28.76         19.05        25.16 o
   3  -8   7       2745.79       2867.85        82.07 o
   4  -8   7        252.03        206.90        24.44 o
   5  -8   7       1569.57       1693.46        43.82 o
   6  -8   7         44.23         59.70        25.15 o
   7  -8   7        820.10        850.50        45.43 o
   8  -8   7         84.15         76.77        54.53 o
  -8  -7   7         63.66         47.54        62.55 o
  -7  -7   7       1223.68       1296.64        63.30 o
  -6  -7   7         11.21         20.60        60.53 o
  -5  -7   7       1850.06       1917.92        58.31 o
  -4  -7   7        130.65        140.76        23.22 o
  -3  -7   7       1287.01       1398.89        42.85 o
  -2  -7   7        432.81        391.78        21.27 o
  -1  -7   7       1655.29       1689.80        57.46 o
   0  -7   7        341.91        368.35        27.85 o
   1  -7   7       1935.07       2080.48        66.98 o
   2  -7   7        376.96        427.03        29.14 o
   3  -7   7       1912.19       1999.63        54.20 o
   4  -7   7         61.94         99.33        24.29 o
   5  -7   7       1686.87       1687.52        52.03 o
   6  -7   7          0.81         15.22        34.10 o
   7  -7   7       1290.77       1217.84        58.35 o
   8  -7   7         21.48         35.78       122.96 o
  -8  -6   7         11.02         60.10       135.81 o
  -7  -6   7        715.41        689.42       103.75 o
  -6  -6   7         22.07        -28.67        52.95 o
  -5  -6   7       2298.57       2608.21        98.82 o
  -4  -6   7         23.16        125.96        44.10 o
  -3  -6   7       2909.61       2968.45        78.54 o
  -2  -6   7         15.30         27.23        23.74 o
  -1  -6   7       2077.40       2061.92        58.86 o
   0  -6   7        597.90        591.36        32.28 o
   1  -6   7       2234.20       2396.20        72.98 o
   2  -6   7        177.30        213.36        27.46 o
   3  -6   7       2476.92       2603.21        68.35 o
   4  -6   7        273.51        271.60        19.24 o
   5  -6   7       2624.20       2525.05        64.78 o
   6  -6   7         23.11         -0.46        92.24 o
   7  -6   7       1088.65       1071.91        51.70 o
   8  -6   7         17.42         17.96        66.03 o
  -9  -5   7        977.83       1011.91       127.19 o
  -8  -5   7         24.87         70.40        94.13 o
  -7  -5   7        986.19       1045.46       103.48 o
  -6  -5   7        152.19        174.05        58.19 o
  -5  -5   7       1597.06       1658.88        77.76 o
  -4  -5   7          8.23        -17.27        35.25 o
  -3  -5   7       2735.70       2992.43        94.15 o
  -2  -5   7        103.29         97.58        22.19 o
  -1  -5   7       1972.94       2022.29        61.08 o
   0  -5   7          5.18        -12.27        23.13 o
   1  -5   7       6490.15       6430.32       153.28 o
   2  -5   7         41.24        -14.92        32.71 o
   3  -5   7       3758.51       3705.19        92.64 o
   4  -5   7          4.67          2.76        18.51 o
   5  -5   7       1967.62       1916.34        54.96 o
   6  -5   7          1.50          3.33        54.00 o
   7  -5   7       1182.46       1051.91        80.19 o
   8  -5   7          1.11        138.45        68.32 o
  -9  -4   7        932.81        985.21        64.37 o
  -8  -4   7          0.70        -27.29       124.06 o
  -7  -4   7       1034.58       1156.63        50.34 o
  -6  -4   7         10.79          6.79        40.84 o
  -5  -4   7       2533.59       2833.73        87.64 o
  -4  -4   7        377.12        414.79        36.20 o
  -3  -4   7       3554.67       3486.35       116.13 o
  -2  -4   7          6.48         11.50        11.21 o
  -1  -4   7       4549.35       4610.31       111.00 o
   0  -4   7        264.73        249.00        23.50 o
   1  -4   7       3628.28       3520.53       115.25 o
   2  -4   7        571.72        552.71        23.51 o
   3  -4   7       1260.98       1246.19        38.83 o
   4  -4   7          0.47         -2.67        73.21 o
   5  -4   7       2207.76       2108.03        92.62 o
   6  -4   7         33.33          5.37        40.47 o
   7  -4   7       1141.62       1072.45        69.11 o
   8  -4   7         75.43         89.35       147.05 o
 -10  -3   7          5.78         70.23        67.25 o
  -9  -3   7        764.68        864.39       133.31 o
  -8  -3   7        106.31        116.12        50.93 o
  -7  -3   7       3318.43       3379.33        92.29 o
  -6  -3   7        260.21        279.35        40.75 o
  -5  -3   7       1965.96       1901.19        80.94 o
  -4  -3   7        287.52        268.48        32.86 o
  -3  -3   7       3955.15       3976.23        98.67 o
  -2  -3   7        232.88        263.34        14.66 o
  -1  -3   7       2379.66       2320.15        61.54 o
   0  -3   7        114.43        109.27        19.02 o
   1  -3   7       1344.49       1265.45        42.95 o
   2  -3   7         28.84         25.72        18.42 o
   3  -3   7       2308.21       2284.54        97.97 o
   4  -3   7         17.68         -2.49        43.79 o
   5  -3   7       1565.76       1632.00        54.71 o
   6  -3   7        173.61        178.54        40.51 o
   7  -3   7       1161.14       1101.18       109.79 o
 -10  -2   7         81.16        104.07        64.43 o
  -9  -2   7        718.17        736.47       182.72 o
  -8  -2   7        188.80        111.57        81.28 o
  -7  -2   7       1968.69       1871.76        77.98 o
  -6  -2   7        327.08        339.08        40.91 o
  -5  -2   7       1171.20       1306.01        65.28 o
  -4  -2   7       1000.91       1034.83        47.56 o
  -3  -2   7       3525.00       3202.06        80.64 o
  -2  -2   7        146.28         90.52        15.39 o
  -1  -2   7       5863.37       5634.80       152.85 o
   0  -2   7        174.12        164.34        16.47 o
   1  -2   7       2120.91       2040.45        62.45 o
   2  -2   7        171.51        153.56        26.80 o
   3  -2   7       1856.97       1838.38        56.68 o
   4  -2   7        172.73        138.04        32.08 o
   5  -2   7        929.21        947.04        64.74 o
   6  -2   7        176.77        189.09        50.70 o
   7  -2   7        678.46        659.49        66.28 o
 -11  -1   7        326.23        233.78        80.50 o
 -10  -1   7         93.97         58.65        82.53 o
  -9  -1   7        292.28        315.67        75.84 o
  -8  -1   7        682.00        683.76        48.90 o
  -7  -1   7       2081.20       2002.80        83.44 o
  -6  -1   7       1039.03       1046.22        60.57 o
  -5  -1   7       1232.72       1132.86        47.01 o
  -4  -1   7          5.33         -2.56        39.57 o
  -3  -1   7       3025.64       2984.02        76.54 o
  -2  -1   7       1987.35       1993.32        55.22 o
  -1  -1   7       3459.91       3530.01        88.93 o
   0  -1   7        570.64        533.03        24.63 o
   1  -1   7       1375.36       1331.52        50.40 o
   2  -1   7        970.71        969.44        37.91 o
   3  -1   7       1478.34       1461.68        48.34 o
   4  -1   7       1109.28       1154.12        36.96 o
   5  -1   7        869.32        838.53        61.49 o
   6  -1   7        425.23        489.31        46.12 o
   7  -1   7        613.82        724.12       204.42 o
 -11   0   7        771.93        647.99        58.28 o
 -10   0   7        408.08        340.67       107.71 o
  -9   0   7        918.87        904.15        95.02 o
  -8   0   7        634.41        655.95        49.97 o
  -7   0   7       1569.47       1520.42        73.10 o
  -6   0   7        788.80        774.92        30.92 o
  -5   0   7       1618.54       1678.38        52.27 o
  -4   0   7       1606.76       1587.06        49.75 o
  -3   0   7        500.11        398.53        33.68 o
  -2   0   7       2139.67       2077.43        57.65 o
  -1   0   7       1574.89       1567.99        47.30 o
   0   0   7       2626.44       2790.52        90.70 o
   1   0   7        661.16        676.26        32.15 o
   2   0   7       1933.14       1896.58       121.55 o
   3   0   7       1711.99       1723.00        51.28 o
   4   0   7       1464.12       1404.93        42.50 o
   5   0   7        898.17        922.77        40.64 o
   6   0   7        412.15        441.24        71.57 o
 -11   1   7        674.77        593.79       166.82 o
 -10   1   7        470.72        367.22        67.14 o
  -9   1   7        780.54        767.19        65.04 o
  -8   1   7        444.54        422.79        32.05 o
  -7   1   7       2256.48       2077.60        57.12 o
  -6   1   7       2690.17       2724.06       103.78 o
  -5   1   7       4117.26       3945.99       130.85 o
  -4   1   7       1861.08       1894.78        57.64 o
  -3   1   7        406.50        452.71        25.57 o
  -2   1   7       4463.66       4613.68       121.83 o
  -1   1   7        496.64        522.86        25.81 o
   0   1   7       2820.54       2916.20        78.76 o
   1   1   7        562.42        582.16        41.92 o
   2   1   7        862.22        860.19        30.81 o
   3   1   7        352.16        359.58        46.42 o
   4   1   7       1209.46       1294.87        66.62 o
   5   1   7        905.78        922.52        39.78 o
   6   1   7        625.33        695.04       161.75 o
 -11   2   7        322.42        424.81       200.49 o
 -10   2   7        640.20        621.23        44.13 o
  -9   2   7        434.84        494.73        47.17 o
  -8   2   7        506.53        468.78        37.14 o
  -7   2   7       1004.27        965.90        35.99 o
  -6   2   7       3002.93       2891.88        92.05 o
  -5   2   7       1462.14       1607.51        64.36 o
  -4   2   7       3230.70       3257.09       115.60 o
  -3   2   7       1341.52       1300.90        45.31 o
  -2   2   7       2183.54       2187.86        65.37 o
  -1   2   7       2569.74       2679.01        72.27 o
   0   2   7       3685.97       3800.98        96.62 o
   1   2   7        551.20        580.89        26.17 o
   2   2   7       1184.92       1232.40        38.66 o
   3   2   7        862.02        878.04        32.72 o
   4   2   7       1022.21       1092.59        41.80 o
   5   2   7        462.20        402.31        59.63 o
 -11   3   7        166.01        153.94        55.66 o
 -10   3   7        790.80        786.66       162.79 o
  -9   3   7        197.80        169.83        37.02 o
  -8   3   7        336.44        306.68        51.15 o
  -7   3   7          3.28         60.44        61.29 o
  -6   3   7        924.53        984.93        37.24 o
  -5   3   7        531.32        518.37        49.21 o
  -4   3   7       1156.50       1162.16        41.53 o
  -3   3   7       1435.92       1363.91        47.42 o
  -2   3   7       3186.78       3361.61       101.01 o
  -1   3   7       1073.28       1072.64        40.46 o
   0   3   7       5297.71       5274.57       169.98 o
   1   3   7       1868.31       1898.22        52.53 o
   2   3   7       1470.80       1493.51        44.31 o
   3   3   7        447.74        452.43        37.68 o
   4   3   7        773.03        738.27        50.13 o
   5   3   7        121.18        130.30       159.57 o
 -11   4   7          9.79         12.18        51.34 o
 -10   4   7        804.46        832.50        57.35 o
  -9   4   7        169.16        182.49        38.95 o
  -8   4   7       1131.50       1266.54        48.27 o
  -7   4   7         78.64         58.60        55.30 o
  -6   4   7       1777.66       1933.33        61.59 o
  -5   4   7        151.69        223.38        30.37 o
  -4   4   7       2765.75       3037.07        83.57 o
  -3   4   7        644.74        645.24        33.25 o
  -2   4   7       1575.43       1700.43        55.15 o
  -1   4   7        415.60        387.25        33.21 o
   0   4   7       1419.60       1432.57        45.57 o
   1   4   7        137.76        173.91        77.77 o
   2   4   7       1605.50       1652.90        94.08 o
   3   4   7        159.25        151.32        47.25 o
   4   4   7       1057.13       1134.35        86.00 o
 -11   5   7          7.13         50.87        98.38 o
 -10   5   7       1353.25       1519.93        59.79 o
  -9   5   7        147.98        173.15        55.88 o
  -8   5   7       3385.27       3470.31        93.31 o
  -7   5   7          5.58         28.22        70.73 o
  -6   5   7       2151.96       2177.59        83.56 o
  -5   5   7         88.44         50.16        35.59 o
  -4   5   7       2825.14       2941.16       100.58 o
  -3   5   7        254.35        209.43        23.48 o
  -2   5   7       1623.41       1646.55        48.45 o
  -1   5   7          1.78        -35.11        44.48 o
   0   5   7       1703.65       1797.78        51.93 o
   1   5   7         27.19         57.83        43.12 o
   2   5   7       1133.57       1137.16        46.32 o
   3   5   7         23.47         63.90       148.18 o
 -11   6   7         26.42         50.73        47.32 o
 -10   6   7       1277.48       1362.58        56.16 o
  -9   6   7         44.67         70.58        66.30 o
  -8   6   7       2091.39       2225.05       130.75 o
  -7   6   7          8.36         82.92        43.03 o
  -6   6   7       1980.82       1958.62        56.42 o
  -5   6   7          8.92         19.63        33.81 o
  -4   6   7       3268.81       3230.77       126.53 o
  -3   6   7         21.68         40.00        21.98 o
  -2   6   7       2756.11       2726.38       107.21 o
  -1   6   7          7.13         35.60        45.87 o
   0   6   7        830.27        768.33        41.19 o
   1   6   7          6.79          2.84        55.96 o
   2   6   7       1091.22       1071.38       122.65 o
 -10   7   7        948.04        985.10       153.68 o
  -9   7   7          3.88        -13.25       110.00 o
  -8   7   7       2239.08       2270.74        61.23 o
  -7   7   7         41.56         58.37        46.17 o
  -6   7   7       1746.40       1881.35        58.16 o
  -5   7   7         10.88         14.25        40.20 o
  -4   7   7       1316.67       1242.41        46.88 o
  -3   7   7          8.32         23.98        33.22 o
  -2   7   7       1180.30       1105.41        59.99 o
  -1   7   7         29.31         52.66        41.37 o
   0   7   7       1353.28       1362.56        64.17 o
   1   7   7          0.93        -19.57       209.17 o
 -10   8   7        485.87        537.23       286.06 o
  -9   8   7         31.61         30.17        69.95 o
  -8   8   7        690.36        755.19       115.42 o
  -7   8   7          0.67         79.19        56.13 o
  -6   8   7        779.94        765.55        41.07 o
  -5   8   7          0.43        -30.97       102.96 o
  -4   8   7       1158.61       1073.36        42.26 o
  -3   8   7          0.26          6.76        54.74 o
  -2   8   7       2366.91       2388.28       131.71 o
  -1   8   7         54.56         47.75        92.78 o
   0   8   7       1139.15        971.13       416.65 o
  -9   9   7          9.12          9.51       196.57 o
  -8   9   7        652.80        631.15        59.05 o
  -7   9   7         12.57         51.79        53.69 o
  -6   9   7       1045.07        921.19        88.19 o
  -5   9   7         22.54         46.59        57.78 o
  -4   9   7        841.24        838.95        56.07 o
  -3   9   7        126.18        135.31        61.01 o
  -2   9   7        903.67        910.52       138.91 o
  -7  10   7        242.27        199.80        78.06 o
  -6  10   7        605.87        709.67       136.73 o
  -5  10   7        131.79         49.26        64.82 o
  -4  10   7        509.31        477.48        66.46 o
   2 -14   8        307.39        392.64       305.57 o
  -1 -13   8        159.49        218.45       145.29 o
   0 -13   8        346.03        384.16       174.19 o
   1 -13   8        179.65        117.02       106.83 o
   2 -13   8        517.02        484.30       152.65 o
   3 -13   8        294.21        224.94        73.72 o
   4 -13   8        403.86        353.54        77.55 o
   5 -13   8        234.54        144.78       118.80 o
  -3 -12   8        363.19        289.54       185.30 o
  -2 -12   8        514.71        423.55       166.41 o
  -1 -12   8        437.76        506.20        70.26 o
   0 -12   8        599.07        611.03       159.54 o
   1 -12   8        110.24        189.33        80.63 o
   2 -12   8        770.69        839.12        57.62 o
   3 -12   8        399.44        416.68       116.47 o
   4 -12   8        687.13        806.81       113.46 o
   5 -12   8        393.28        290.85        59.06 o
   6 -12   8        381.19        389.47        64.13 o
  -4 -11   8        372.32        365.67        57.44 o
  -3 -11   8        514.13        521.70        46.67 o
  -2 -11   8        474.82        463.62        56.92 o
  -1 -11   8        652.69        628.94        49.90 o
   0 -11   8        588.08        674.95        53.70 o
   1 -11   8        282.29        241.24        67.82 o
   2 -11   8       1076.96        982.87        45.99 o
   3 -11   8        767.59        716.81       105.48 o
   4 -11   8        908.62        940.45        60.02 o
   5 -11   8        399.04        492.08        52.22 o
   6 -11   8        474.27        470.69        80.36 o
  -5 -10   8        298.08        292.25        41.95 o
  -4 -10   8        613.51        609.25        34.96 o
  -3 -10   8        476.86        463.93        32.73 o
  -2 -10   8        491.46        495.05        31.31 o
  -1 -10   8       1633.66       1483.83        53.62 o
   0 -10   8        636.35        678.11        47.49 o
   1 -10   8        703.89        650.63        40.54 o
   2 -10   8        547.41        538.47        39.97 o
   3 -10   8        595.01        619.45        47.69 o
   4 -10   8        446.33        481.09        93.15 o
   5 -10   8        852.21        854.56        55.51 o
   6 -10   8        342.60        366.42        62.41 o
   7 -10   8        288.68        326.44       185.17 o
  -6  -9   8        404.22        381.32        88.53 o
  -5  -9   8        709.32        707.32        63.44 o
  -4  -9   8        711.51        699.10        32.86 o
  -3  -9   8        632.31        649.65        43.17 o
  -2  -9   8        489.34        487.88        27.64 o
  -1  -9   8       1183.90       1224.56        50.36 o
   0  -9   8        558.94        554.56        37.67 o
   1  -9   8       1351.69       1390.98        49.43 o
   2  -9   8        187.67        207.38        37.99 o
   3  -9   8       1235.73       1275.99        53.16 o
   4  -9   8        350.75        390.45        44.18 o
   5  -9   8       1488.01       1508.49        51.95 o
   6  -9   8        335.75        383.39        35.05 o
   7  -9   8        498.60        507.97       120.63 o
  -7  -8   8        654.86        627.65       170.61 o
  -6  -8   8         89.49        107.77        73.01 o
  -5  -8   8       1556.23       1550.32       116.78 o
  -4  -8   8        268.73        236.89        37.19 o
  -3  -8   8        584.42        593.99        50.31 o
  -2  -8   8        949.54        986.50        32.52 o
  -1  -8   8       2738.31       2823.21        81.00 o
   0  -8   8        323.18        300.99        26.32 o
   1  -8   8       2447.72       2552.86        76.15 o
   2  -8   8        837.15        828.22        55.80 o
   3  -8   8        576.83        592.32        39.86 o
   4  -8   8        314.36        308.58        69.52 o
   5  -8   8       1962.66       1933.39        50.80 o
   6  -8   8        169.49        178.04        34.30 o
   7  -8   8        981.55        855.45        54.48 o
  -8  -7   8        118.90        151.37        89.70 o
  -7  -7   8        725.57        695.09       113.61 o
  -6  -7   8         36.11         47.47        52.18 o
  -5  -7   8       1629.26       1628.72        67.57 o
  -4  -7   8        285.66        289.17        20.91 o
  -3  -7   8       2259.09       2489.76        95.48 o
  -2  -7   8        143.18        156.43        23.78 o
  -1  -7   8       1601.46       1720.04        50.09 o
   0  -7   8        140.28        234.41        24.01 o
   1  -7   8       2748.75       2872.96        83.67 o
   2  -7   8        643.41        596.40        36.60 o
   3  -7   8       1410.73       1459.45        55.26 o
   4  -7   8        512.82        491.85        28.36 o
   5  -7   8       1813.14       1823.51        49.45 o
   6  -7   8        426.00        358.64        68.85 o
   7  -7   8       1031.78        970.53       159.01 o
  -8  -6   8        181.13        189.28        61.74 o
  -7  -6   8        709.15        786.94        64.96 o
  -6  -6   8        118.98         54.38        46.91 o
  -5  -6   8       1412.18       1550.40        51.66 o
  -4  -6   8         39.69        -10.12        36.53 o
  -3  -6   8       2518.37       2537.74        79.97 o
  -2  -6   8        309.99        315.85        27.09 o
  -1  -6   8       1576.88       1525.83        46.86 o
   0  -6   8          0.89        -24.22        28.82 o
   1  -6   8       5225.43       5248.92       127.05 o
   2  -6   8        390.08        455.03        27.52 o
   3  -6   8       2252.48       2239.39        59.56 o
   4  -6   8         63.52         37.51        24.76 o
   5  -6   8        733.49        669.57        30.33 o
   6  -6   8        164.75        137.04        51.56 o
   7  -6   8        946.48        917.09       116.98 o
  -9  -5   8        952.71       1021.74       107.46 o
  -8  -5   8          9.33         25.00        46.25 o
  -7  -5   8        800.92        868.51        63.47 o
  -6  -5   8        151.97        176.38        62.67 o
  -5  -5   8       1856.84       1857.46       141.88 o
  -4  -5   8        221.02        291.66        26.44 o
  -3  -5   8       6821.43       6909.24       192.98 o
  -2  -5   8         73.68         72.88        16.98 o
  -1  -5   8       2093.04       2087.64        54.91 o
   0  -5   8        132.88        163.69        14.41 o
   1  -5   8       4874.38       4777.51       118.24 o
   2  -5   8         58.68        152.56        44.04 o
   3  -5   8       1855.48       1774.64        53.64 o
   4  -5   8          2.30        -10.22        56.20 o
   5  -5   8        688.71        689.18        44.18 o
   6  -5   8         28.84         75.58        46.87 o
   7  -5   8        981.21       1104.55       230.00 o
  -9  -4   8        914.62        845.68        57.32 o
  -8  -4   8          7.10        -50.81        88.62 o
  -7  -4   8       1862.26       1874.55        62.56 o
  -6  -4   8        132.70        174.88        31.98 o
  -5  -4   8       2824.18       2922.02        99.66 o
  -4  -4   8        135.06        151.61        28.53 o
  -3  -4   8       6685.27       6697.26       159.50 o
  -2  -4   8         17.84         24.92        15.18 o
  -1  -4   8       2852.66       2849.93        73.57 o
   0  -4   8         89.01        130.18        17.10 o
   1  -4   8       3880.34       3803.50        98.61 o
   2  -4   8          4.02        -13.75        36.63 o
   3  -4   8       4199.56       4179.87       102.57 o
   4  -4   8          8.11         18.75        25.05 o
   5  -4   8        638.91        619.99        44.11 o
   6  -4   8         60.30         92.04        53.93 o
   7  -4   8       1233.68       1129.12        74.10 o
 -10  -3   8         17.50         10.96        67.29 o
  -9  -3   8       1090.35       1121.12        62.50 o
  -8  -3   8         45.84         63.35        49.54 o
  -7  -3   8       1851.10       1883.82        73.08 o
  -6  -3   8          1.89         57.66        34.34 o
  -5  -3   8       1715.13       1582.57        70.45 o
  -4  -3   8          2.75         -4.79        26.16 o
  -3  -3   8       4260.55       4359.91       106.37 o
  -2  -3   8          6.78          3.80        16.45 o
  -1  -3   8       3742.25       3765.60        94.10 o
   0  -3   8        270.41        285.34        18.90 o
   1  -3   8       3126.91       3186.79        85.67 o
   2  -3   8        161.92        150.46        30.59 o
   3  -3   8       3504.20       3398.03        88.78 o
   4  -3   8         68.15         63.20        25.60 o
   5  -3   8       1193.98       1165.83       103.82 o
   6  -3   8         39.98         91.80        54.75 o
   7  -3   8        917.90        893.40       144.42 o
 -10  -2   8         27.67         -3.78       233.17 o
  -9  -2   8        672.58        620.15       102.22 o
  -8  -2   8        225.03        296.17        70.90 o
  -7  -2   8       2211.43       2222.38        83.51 o
  -6  -2   8         99.61         59.08        33.31 o
  -5  -2   8       1222.67       1241.71        48.86 o
  -4  -2   8        112.14        149.84        16.44 o
  -3  -2   8       3201.25       2948.62        75.91 o
  -2  -2   8          4.38         -9.63        47.19 o
  -1  -2   8       4851.46       4675.48       115.38 o
   0  -2   8        131.47        166.47        22.51 o
   1  -2   8        820.92        776.00        32.60 o
   2  -2   8         21.96         23.94        20.84 o
   3  -2   8       3484.17       3511.22        91.02 o
   4  -2   8        209.40        198.87        25.76 o
   5  -2   8       1182.01       1171.69        51.20 o
   6  -2   8        141.75        222.25        64.61 o
 -11  -1   8        669.22        643.11       102.90 o
 -10  -1   8         57.36         82.60       142.81 o
  -9  -1   8       1337.32       1414.99        85.04 o
  -8  -1   8        185.93        121.99        48.36 o
  -7  -1   8       1579.94       1500.24        69.48 o
  -6  -1   8        136.60        136.70        36.04 o
  -5  -1   8       1130.77       1051.62        36.84 o
  -4  -1   8          3.10         16.40        30.24 o
  -3  -1   8       1213.53       1307.64        40.31 o
  -2  -1   8        936.75        925.63        32.25 o
  -1  -1   8       2384.83       2376.29        64.86 o
   0  -1   8        296.10        304.41        21.59 o
   1  -1   8       1651.33       1644.76        52.15 o
   2  -1   8        339.44        340.08        36.69 o
   3  -1   8       2356.44       2283.71        63.64 o
   4  -1   8        381.57        405.54        72.59 o
   5  -1   8       1307.68       1291.54        55.99 o
   6  -1   8         44.83        -45.15       105.60 o
 -11   0   8        622.52        584.22       212.78 o
 -10   0   8         70.00        175.28       158.18 o
  -9   0   8        978.56        995.42        63.17 o
  -8   0   8        194.04        211.02        47.20 o
  -7   0   8       1676.82       1645.60        74.04 o
  -6   0   8        674.70        632.92        27.75 o
  -5   0   8       2781.48       2866.26        97.58 o
  -4   0   8        616.38        644.27        29.33 o
  -3   0   8        710.57        719.51        31.46 o
  -2   0   8       2450.33       2549.70        68.78 o
  -1   0   8       2157.18       2185.14        61.15 o
   0   0   8       1442.43       1525.29        51.29 o
   1   0   8        861.20        888.53        38.41 o
   2   0   8        627.55        620.58        54.56 o
   3   0   8        553.38        643.81        39.54 o
   4   0   8        471.33        509.06        59.76 o
   5   0   8       1014.30       1002.38        64.27 o
   6   0   8        151.80        -15.46       109.34 o
 -11   1   8        545.13        533.09       194.11 o
 -10   1   8        473.77        335.46        87.96 o
  -9   1   8        752.07        885.59       102.03 o
  -8   1   8        715.48        688.25        60.09 o
  -7   1   8       1271.45       1289.25        41.87 o
  -6   1   8       1409.41       1428.08        48.41 o
  -5   1   8       2411.82       2206.02        64.23 o
  -4   1   8       1754.34       1901.40        85.38 o
  -3   1   8       1150.23       1251.07        43.82 o
  -2   1   8        701.25        761.16        30.13 o
  -1   1   8       2111.96       2218.09        90.39 o
   0   1   8       1608.13       1700.64        56.03 o
   1   1   8       1311.07       1233.72        49.57 o
   2   1   8        819.42        858.76        31.02 o
   3   1   8        599.23        561.19        33.65 o
   4   1   8        697.42        665.31        43.14 o
   5   1   8        726.38        698.50       100.33 o
 -11   2   8        814.62        712.18       146.12 o
 -10   2   8        634.28        640.84        49.96 o
  -9   2   8        343.31        353.60        20.32 o
  -8   2   8        428.59        406.11        57.10 o
  -7   2   8        227.18        197.71        47.83 o
  -6   2   8       1104.51       1123.00        40.80 o
  -5   2   8       1350.86       1445.96        61.77 o
  -4   2   8       2000.02       2062.77        61.87 o
  -3   2   8        877.64        794.64        34.05 o
  -2   2   8        842.78        947.67        38.21 o
  -1   2   8       2925.37       3008.19        91.61 o
   0   2   8       1906.96       2015.61        59.98 o
   1   2   8       3613.93       3625.38        94.58 o
   2   2   8        806.79        795.46        47.71 o
   3   2   8        552.01        494.82        39.86 o
   4   2   8        480.29        458.93        47.09 o
 -11   3   8        310.83        339.53       156.21 o
 -10   3   8        474.76        506.82        49.92 o
  -9   3   8        370.34        339.62        44.51 o
  -8   3   8        548.30        547.34        36.67 o
  -7   3   8       1207.13       1161.93        41.36 o
  -6   3   8       1181.23       1152.47        42.05 o
  -5   3   8        882.22        854.57        35.34 o
  -4   3   8       2141.66       2135.25        87.81 o
  -3   3   8        727.34        834.49        36.15 o
  -2   3   8        418.28        423.06        32.22 o
  -1   3   8        974.75        913.88        41.89 o
   0   3   8        925.74        961.12        49.03 o
   1   3   8        716.95        709.46        47.72 o
   2   3   8       1141.33       1222.87        61.29 o
   3   3   8        485.59        474.80        46.25 o
   4   3   8        652.57        676.72       104.07 o
 -11   4   8        118.50         21.47        55.75 o
 -10   4   8        570.35        575.27        89.03 o
  -9   4   8        448.77        403.13        40.21 o
  -8   4   8       1395.29       1557.78        46.87 o
  -7   4   8        433.51        433.65        23.74 o
  -6   4   8       1074.76       1095.17        53.25 o
  -5   4   8        983.99       1054.91        39.12 o
  -4   4   8       1941.45       1895.81        58.02 o
  -3   4   8        498.49        485.97        28.00 o
  -2   4   8        848.28        851.69        34.80 o
  -1   4   8         55.23         38.89        23.39 o
   0   4   8       1033.91       1029.90        39.61 o
   1   4   8        276.48        228.82        62.42 o
   2   4   8        971.40        997.95        41.05 o
   3   4   8        112.93         56.66        88.35 o
 -11   5   8        102.82        113.90        58.21 o
 -10   5   8        669.43        701.72       118.63 o
  -9   5   8         94.32        145.24        58.83 o
  -8   5   8       1114.39       1118.52        43.52 o
  -7   5   8        217.25        202.35        35.26 o
  -6   5   8       1228.25       1225.56        44.20 o
  -5   5   8        206.14        170.21        37.88 o
  -4   5   8       2175.20       2081.71       115.14 o
  -3   5   8         77.52         62.79        28.79 o
  -2   5   8       2023.96       1949.42        58.70 o
  -1   5   8         51.18         92.64        56.20 o
   0   5   8        466.75        408.38        65.71 o
   1   5   8         44.92         75.98        71.00 o
   2   5   8        839.38        752.71       180.64 o
 -10   6   8        914.27        930.12       116.21 o
  -9   6   8         99.90        -26.29        87.77 o
  -8   6   8       1757.32       1729.10        73.13 o
  -7   6   8         25.65         28.38        43.26 o
  -6   6   8       1430.50       1497.28        51.14 o
  -5   6   8         52.25         28.35        52.89 o
  -4   6   8       1352.13       1405.46        51.00 o
  -3   6   8         14.24         -5.75        62.33 o
  -2   6   8        958.95        884.77        33.07 o
  -1   6   8         24.76         58.72        48.70 o
   0   6   8       1026.08        978.97        98.82 o
   1   6   8         38.87         46.50       130.07 o
 -10   7   8        651.34        601.39        49.67 o
  -9   7   8         33.58         63.35        67.99 o
  -8   7   8        551.14        500.27        50.53 o
  -7   7   8         25.11         87.27        43.93 o
  -6   7   8       1071.39       1089.99        68.57 o
  -5   7   8         17.37         26.72        48.44 o
  -4   7   8       1145.06       1136.63        48.01 o
  -3   7   8         21.56          7.45        41.79 o
  -2   7   8       2878.59       2862.08        86.48 o
  -1   7   8          0.89          5.97        67.25 o
   0   7   8       1232.33       1168.01       142.45 o
  -9   8   8         15.53         47.60        51.21 o
  -8   8   8        474.09        485.00        59.06 o
  -7   8   8         22.64         66.97        55.54 o
  -6   8   8       1344.80       1402.33        48.16 o
  -5   8   8          0.33         32.37        52.02 o
  -4   8   8       1271.93       1261.02        46.01 o
  -3   8   8          1.05         30.66        43.01 o
  -2   8   8       1181.19       1202.62       102.55 o
  -1   8   8          1.13        116.23       215.06 o
  -8   9   8        916.25        933.57        73.67 o
  -7   9   8         24.53         18.92        70.63 o
  -6   9   8        986.14        846.21        49.93 o
  -5   9   8         42.87         52.70       100.32 o
  -4   9   8        373.05        406.91       171.56 o
  -3   9   8         18.32         94.88       190.00 o
  -1 -13   9         71.33         84.57       156.62 o
   0 -13   9        382.22        434.58       163.31 o
   1 -13   9        129.16        147.21       184.05 o
   2 -13   9        198.30        210.40        64.14 o
   3 -13   9         66.66         84.91        74.83 o
   4 -13   9        388.10        452.25       230.73 o
  -3 -12   9        120.70         45.31       144.20 o
  -2 -12   9        830.78        771.88       152.90 o
  -1 -12   9        270.56        369.04        86.25 o
   0 -12   9        575.84        511.82        75.54 o
   1 -12   9        167.38        165.08        91.48 o
   2 -12   9        531.58        509.14        61.93 o
   3 -12   9        262.76        308.89        67.30 o
   4 -12   9        507.09        487.00        49.96 o
   5 -12   9        154.84        131.70        54.74 o
  -4 -11   9        461.46        403.73        43.89 o
  -3 -11   9        184.92        187.23        44.84 o
  -2 -11   9        648.01        616.04        50.19 o
  -1 -11   9        373.91        290.46        95.58 o
   0 -11   9       1243.21       1216.54        79.14 o
   1 -11   9        390.88        429.68        54.82 o
   2 -11   9        685.97        719.02        53.21 o
   3 -11   9        554.73        610.85        79.76 o
   4 -11   9        534.40        530.27        64.02 o
   5 -11   9        333.96        253.93        97.18 o
   6 -11   9        360.20        372.65        60.41 o
  -5 -10   9        199.64        220.91       120.65 o
  -4 -10   9        303.83        290.83        38.65 o
  -3 -10   9        278.07        259.73        53.62 o
  -2 -10   9        380.03        399.02        45.03 o
  -1 -10   9        351.42        365.87        48.97 o
   0 -10   9        914.53        939.99        36.65 o
   1 -10   9        592.13        636.04        36.23 o
   2 -10   9        516.30        531.87        48.51 o
   3 -10   9       1089.65       1165.05        57.82 o
   4 -10   9        441.81        496.54        81.24 o
   5 -10   9        669.25        610.95        51.16 o
   6 -10   9        572.70        520.01        46.40 o
  -6  -9   9        378.44        326.06       216.32 o
  -5  -9   9        813.40        764.59        94.96 o
  -4  -9   9        413.62        451.17        44.83 o
  -3  -9   9        341.32        400.33        40.31 o
  -2  -9   9        183.70        140.87        82.86 o
  -1  -9   9        657.86        652.78        86.83 o
   0  -9   9        705.58        779.61        70.78 o
   1  -9   9       1099.06       1118.14        41.94 o
   2  -9   9        322.26        372.70       142.98 o
   3  -9   9        498.34        532.04        49.86 o
   4  -9   9        336.66        446.51        87.55 o
   5  -9   9       1007.44       1005.66        62.76 o
   6  -9   9        300.91        320.48        31.55 o
  -7  -8   9        439.93        430.76        69.81 o
  -6  -8   9        338.06        305.84        64.31 o
  -5  -8   9       1303.33       1387.23        51.90 o
  -4  -8   9        338.63        390.75        32.50 o
  -3  -8   9       1536.49       1529.67        59.65 o
  -2  -8   9        301.78        353.44        35.87 o
  -1  -8   9       1569.46       1678.17        54.70 o
   0  -8   9        772.83        733.50        54.62 o
   1  -8   9       1020.00        981.77        65.93 o
   2  -8   9        497.47        503.40        40.28 o
   3  -8   9        837.78        817.34        56.13 o
   4  -8   9        482.75        463.67        40.29 o
   5  -8   9       1224.91       1211.41        52.84 o
   6  -8   9        340.30        331.34        41.69 o
   7  -8   9        626.78        499.03       147.07 o
  -8  -7   9        229.78        190.67        96.59 o
  -7  -7   9        479.84        504.00        86.87 o
  -6  -7   9        125.49        118.65        54.75 o
  -5  -7   9       1171.34       1213.06        81.90 o
  -4  -7   9        365.25        327.50        28.73 o
  -3  -7   9        960.47       1041.59        33.37 o
  -2  -7   9        416.37        429.80        21.31 o
  -1  -7   9       2419.36       2464.33        79.63 o
   0  -7   9        346.39        369.97        30.60 o
   1  -7   9       3737.89       3801.01        97.02 o
   2  -7   9       1103.64        985.70        33.00 o
   3  -7   9       1591.18       1567.97        77.30 o
   4  -7   9        621.07        569.93        36.35 o
   5  -7   9       1336.91       1282.30        47.97 o
   6  -7   9        157.00        142.39        47.50 o
   7  -7   9        591.41        614.68       135.45 o
  -8  -6   9         78.57         29.32       106.45 o
  -7  -6   9        658.55        668.95        53.56 o
  -6  -6   9         31.54         27.07        58.25 o
  -5  -6   9        772.92        737.31        39.28 o
  -4  -6   9        579.28        596.51        35.45 o
  -3  -6   9       2284.14       2214.63        61.11 o
  -2  -6   9        311.41        340.30        43.60 o
  -1  -6   9       2729.14       2676.31        67.10 o
   0  -6   9        249.03        236.17        21.14 o
   1  -6   9       1906.32       1866.01        51.59 o
   2  -6   9        282.41        290.52        27.09 o
   3  -6   9       1561.02       1497.91        74.92 o
   4  -6   9        160.71        133.86        40.49 o
   5  -6   9       1453.32       1412.17        46.12 o
   6  -6   9        117.74        140.15        63.07 o
   7  -6   9        906.22        771.09        52.94 o
  -9  -5   9        802.80        815.09        84.58 o
  -8  -5   9         53.96         95.18        76.78 o
  -7  -5   9       1461.00       1410.50        71.53 o
  -6  -5   9         22.36          0.78        57.63 o
  -5  -5   9       2483.04       2528.90       105.30 o
  -4  -5   9        156.93        176.07        18.03 o
  -3  -5   9       2901.68       2945.09        81.44 o
  -2  -5   9         79.82        100.40        16.67 o
  -1  -5   9        917.28        941.08        43.29 o
   0  -5   9          0.60         -1.01        24.78 o
   1  -5   9       1811.55       1697.57        48.33 o
   2  -5   9        153.92        195.29        32.22 o
   3  -5   9       1594.98       1498.76        44.36 o
   4  -5   9         78.91         53.10        28.43 o
   5  -5   9        905.43        897.64        44.22 o
   6  -5   9          1.47         60.19        60.19 o
  -9  -4   9       1216.59       1207.77        68.73 o
  -8  -4   9         28.61         13.60        68.31 o
  -7  -4   9       1864.12       1991.43       134.56 o
  -6  -4   9          5.47         32.95        65.97 o
  -5  -4   9       2601.01       2643.64        91.95 o
  -4  -4   9         13.55         27.33        15.82 o
  -3  -4   9       3611.24       3406.08        85.13 o
  -2  -4   9         53.91         92.54        19.71 o
  -1  -4   9       3793.40       3691.70        94.98 o
   0  -4   9         37.61         32.82        14.97 o
   1  -4   9       2583.50       2560.62        71.00 o
   2  -4   9          1.04          8.84        26.65 o
   3  -4   9       1376.54       1413.14        46.45 o
   4  -4   9          0.65         22.35        34.21 o
   5  -4   9       1243.37       1182.57        48.57 o
   6  -4   9          2.36        -39.36       134.40 o
 -10  -3   9          3.23         -0.26       130.35 o
  -9  -3   9        893.70        841.33        78.00 o
  -8  -3   9         14.55         37.35        61.51 o
  -7  -3   9       2567.10       2565.60        89.98 o
  -6  -3   9          4.71         23.03        43.18 o
  -5  -3   9       2737.05       2653.37        94.67 o
  -4  -3   9          0.87         11.27        14.37 o
  -3  -3   9       3789.92       3968.43        99.98 o
  -2  -3   9         84.30         58.80        27.57 o
  -1  -3   9       3758.95       3857.87        96.47 o
   0  -3   9         87.38         69.34        24.73 o
   1  -3   9       2859.45       2920.59        81.06 o
   2  -3   9          0.40          5.56        32.47 o
   3  -3   9       3674.22       3627.32        91.73 o
   4  -3   9          0.04         23.42        36.51 o
   5  -3   9       1632.16       1675.94       105.98 o
   6  -3   9         37.80         40.86        84.27 o
 -10  -2   9          1.66         35.95        81.23 o
  -9  -2   9       1063.22       1035.97        99.02 o
  -8  -2   9        116.92         89.58        80.00 o
  -7  -2   9       2193.80       2292.85        82.42 o
  -6  -2   9          0.76         -1.55        39.83 o
  -5  -2   9       1881.56       1891.55        54.93 o
  -4  -2   9         86.99         36.56        18.65 o
  -3  -2   9       2185.43       2089.86        57.20 o
  -2  -2   9         12.34         55.92        15.16 o
  -1  -2   9       4137.71       4197.75       104.30 o
   0  -2   9         98.65        113.47        17.81 o
   1  -2   9       3196.12       3172.00        91.45 o
   2  -2   9          2.29         38.94        40.06 o
   3  -2   9       2932.73       3003.80        89.66 o
   4  -2   9         30.29         38.74        36.18 o
   5  -2   9       1850.79       1838.11        59.06 o
   6  -2   9          1.40        -46.02       176.77 o
 -10  -1   9          1.41         47.83       174.51 o
  -9  -1   9        646.23        759.47        67.18 o
  -8  -1   9         36.76         57.44        88.10 o
  -7  -1   9       2208.89       2125.69        81.19 o
  -6  -1   9         11.60         11.64        16.07 o
  -5  -1   9       2088.57       2114.81        60.77 o
  -4  -1   9         15.40         76.98        68.87 o
  -3  -1   9       3392.05       3496.57        88.65 o
  -2  -1   9        348.00        393.90        30.68 o
  -1  -1   9       2459.64       2494.75        67.49 o
   0  -1   9        489.06        506.15        28.30 o
   1  -1   9       1001.59       1017.01        52.63 o
   2  -1   9         37.95         49.34        24.75 o
   3  -1   9       1380.13       1347.46        45.68 o
   4  -1   9          5.68        -42.23        77.12 o
   5  -1   9        931.87        949.88        60.79 o
 -11   0   9        295.05        207.69       186.00 o
 -10   0   9        175.05        184.66       142.76 o
  -9   0   9        909.93        835.14        68.91 o
  -8   0   9        355.70        324.69        53.76 o
  -7   0   9       1416.46       1496.47        44.85 o
  -6   0   9        144.74        132.53        19.19 o
  -5   0   9       2481.80       2583.99        93.46 o
  -4   0   9        823.44        823.76        55.59 o
  -3   0   9       3119.14       3059.24        83.21 o
  -2   0   9        352.32        439.26        24.16 o
  -1   0   9       2224.83       2358.38        66.33 o
   0   0   9        380.68        397.62        39.73 o
   1   0   9       1065.97       1189.25        41.29 o
   2   0   9         81.37        114.24        52.24 o
   3   0   9        736.90        742.57        35.63 o
   4   0   9        197.85        275.41        51.19 o
   5   0   9        630.72        664.68       167.97 o
 -11   1   9        777.60        750.47       123.38 o
 -10   1   9        342.12        241.48        83.70 o
  -9   1   9        620.15        720.14       121.78 o
  -8   1   9        732.87        665.02        35.27 o
  -7   1   9        544.08        511.60        29.87 o
  -6   1   9        602.90        631.39        42.27 o
  -5   1   9       1488.42       1571.11        64.01 o
  -4   1   9        684.60        693.71        31.97 o
  -3   1   9       2457.02       2603.24        73.14 o
  -2   1   9        949.88       1016.71        35.90 o
  -1   1   9       2683.78       2806.04        73.92 o
   0   1   9        559.77        564.48        58.41 o
   1   1   9       2556.65       2552.29        68.30 o
   2   1   9        422.75        413.19        26.64 o
   3   1   9        839.06        863.23        59.20 o
   4   1   9        270.29        273.33        42.69 o
 -11   2   9        556.15        556.53       150.51 o
 -10   2   9        330.04        328.48        29.14 o
  -9   2   9        855.13        873.84        58.37 o
  -8   2   9        703.70        704.01        33.43 o
  -7   2   9       1437.01       1502.31        74.51 o
  -6   2   9        336.11        407.65        32.95 o
  -5   2   9       1690.38       1817.26        55.29 o
  -4   2   9       1077.41       1112.01        71.82 o
  -3   2   9       1869.07       1830.47        69.91 o
  -2   2   9        392.23        424.08        26.57 o
  -1   2   9       1993.67       1974.23        58.45 o
   0   2   9        645.71        696.68        47.30 o
   1   2   9        883.85        866.95        55.84 o
   2   2   9        689.04        744.18        39.89 o
   3   2   9        766.18        786.09        50.49 o
   4   2   9        489.22        517.53       165.53 o
 -11   3   9        396.27        409.36       211.90 o
 -10   3   9        296.01        271.17        55.53 o
  -9   3   9       1043.43       1034.53        37.81 o
  -8   3   9        777.71        760.98        43.47 o
  -7   3   9       1244.16       1169.02        44.16 o
  -6   3   9        450.72        464.19        25.88 o
  -5   3   9       1872.97       1751.16        53.36 o
  -4   3   9        208.44        247.10        24.52 o
  -3   3   9       1664.54       1783.55        54.56 o
  -2   3   9        838.59        859.15        61.39 o
  -1   3   9        472.79        442.06        31.86 o
   0   3   9        744.91        784.18        39.20 o
   1   3   9        703.04        691.27        83.43 o
   2   3   9        847.33        826.26        55.63 o
   3   3   9        395.59        387.49        81.94 o
 -11   4   9        259.53        529.56       193.01 o
 -10   4   9        168.30        191.26        61.08 o
  -9   4   9        452.45        407.37        34.52 o
  -8   4   9        637.92        610.38        38.59 o
  -7   4   9        761.37        707.78        71.36 o
  -6   4   9        586.71        542.27        36.35 o
  -5   4   9        605.27        590.44        32.56 o
  -4   4   9        979.69        916.96        47.92 o
  -3   4   9        555.07        531.28        36.48 o
  -2   4   9       1288.51       1257.69        62.70 o
  -1   4   9        659.94        664.56        63.92 o
   0   4   9        437.12        386.02        76.39 o
   1   4   9        203.64        172.07        47.37 o
   2   4   9        558.85        542.27       132.77 o
 -10   5   9        317.48        392.89        50.13 o
  -9   5   9        519.82        422.05        56.71 o
  -8   5   9       1189.73       1176.65        67.88 o
  -7   5   9        122.07        154.84        51.43 o
  -6   5   9       1017.42        975.67        62.11 o
  -5   5   9        195.67        197.22        38.83 o
  -4   5   9        491.82        485.82        46.80 o
  -3   5   9        245.78        260.36        37.04 o
  -2   5   9        798.93        745.13        37.90 o
  -1   5   9         72.35         97.97        60.89 o
   0   5   9        665.34        628.81        49.96 o
   1   5   9        289.48        404.21       137.34 o
 -10   6   9        465.05        405.26        58.93 o
  -9   6   9         41.91         39.45        53.02 o
  -8   6   9        485.80        464.69        64.52 o
  -7   6   9         38.06         84.60        50.01 o
  -6   6   9        624.66        614.59        45.77 o
  -5   6   9        164.30        199.91        54.31 o
  -4   6   9        892.08        868.60        42.32 o
  -3   6   9        140.30         75.26        46.35 o
  -2   6   9       2075.25       1952.87        78.83 o
  -1   6   9        253.82        221.54       121.09 o
   0   6   9        876.05        772.85       169.31 o
  -9   7   9         36.19         41.41        61.47 o
  -8   7   9        393.16        436.75        75.02 o
  -7   7   9         28.90         -5.48        97.26 o
  -6   7   9        998.10        874.65        46.89 o
  -5   7   9         89.33        104.68        59.86 o
  -4   7   9       1182.11       1048.97        55.58 o
  -3   7   9         86.82        110.91        55.65 o
  -2   7   9        883.09        811.98       128.58 o
  -1   7   9         52.60       -155.63       155.63 o
  -8   8   9        880.01        813.31        70.36 o
  -7   8   9          9.99        -43.78       106.95 o
  -6   8   9        946.80        931.39        63.91 o
  -5   8   9         10.40         49.63        91.68 o
  -4   8   9        372.27        315.21       103.94 o
  -3   8   9         28.06        -33.42        81.34 o
   0 -13  10        287.88        311.11       139.16 o
   1 -13  10          5.16         -1.03       172.66 o
   2 -13  10        458.01        477.14       221.97 o
  -2 -12  10        670.76        683.56       155.41 o
  -1 -12  10        116.35        186.18       136.71 o
   0 -12  10        484.06        471.77       136.54 o
   1 -12  10         53.29        -13.24       119.21 o
   2 -12  10        397.28        412.64        72.24 o
   3 -12  10        132.23        140.08        64.46 o
   4 -12  10        728.83        772.48        73.13 o
  -3 -11  10         30.17         54.40        92.49 o
  -2 -11  10        754.51        752.24        52.30 o
  -1 -11  10        210.82        210.24        54.64 o
   0 -11  10        549.94        588.97        57.05 o
   1 -11  10         96.60        103.12        78.44 o
   2 -11  10        514.01        548.95        57.20 o
   3 -11  10        340.21        370.11        91.78 o
   4 -11  10        769.96        742.42       120.22 o
   5 -11  10        253.34        316.19        74.95 o
  -5 -10  10        128.14        207.78       108.81 o
  -4 -10  10        567.13        561.80        65.07 o
  -3 -10  10        188.51        294.90        43.66 o
  -2 -10  10        466.32        454.84        89.63 o
  -1 -10  10        329.72        339.84        83.75 o
   0 -10  10        939.48        978.50        56.40 o
   1 -10  10        173.39        135.13        51.92 o
   2 -10  10        383.61        463.36       100.20 o
   3 -10  10        270.28        372.65        69.27 o
   4 -10  10        671.45        673.98        50.22 o
   5 -10  10        258.19        235.69        61.50 o
  -6  -9  10        449.02        512.45       178.62 o
  -5  -9  10        549.62        561.22        56.26 o
  -4  -9  10        395.55        443.63        47.97 o
  -3  -9  10        639.55        680.73        37.72 o
  -2  -9  10        213.52        231.47       148.07 o
  -1  -9  10        569.73        533.85        78.46 o
   0  -9  10        752.26        783.09        51.52 o
   1  -9  10        427.47        428.61        38.80 o
   2  -9  10        299.71        306.39        61.93 o
   3  -9  10        266.18        317.80        50.92 o
   4  -9  10        369.12        320.32        52.88 o
   5  -9  10        246.00        213.07        84.88 o
   6  -9  10        649.53        562.06       167.87 o
  -7  -8  10        227.78        302.51       217.83 o
  -6  -8  10        303.63        375.14        63.80 o
  -5  -8  10        815.07        820.64        45.45 o
  -4  -8  10        325.78        363.57        37.82 o
  -3  -8  10        607.30        668.30        57.77 o
  -2  -8  10        315.15        369.79        29.36 o
  -1  -8  10       1038.57       1106.50        50.81 o
   0  -8  10        721.92        688.19       102.48 o
   1  -8  10       1756.98       1638.09        58.60 o
   2  -8  10        386.98        435.70        53.40 o
   3  -8  10        549.79        504.86        36.60 o
   4  -8  10        264.15        222.14        44.51 o
   5  -8  10        412.32        389.22        44.62 o
   6  -8  10        421.41        362.27       141.47 o
  -8  -7  10        172.75         54.46       216.29 o
  -7  -7  10        360.88        304.25        60.30 o
  -6  -7  10        444.92        486.74       166.20 o
  -5  -7  10        519.16        553.01        37.63 o
  -4  -7  10        922.03        896.21        39.80 o
  -3  -7  10       1315.82       1364.90        41.29 o
  -2  -7  10        631.47        610.87        47.02 o
  -1  -7  10       1562.46       1501.01        52.09 o
   0  -7  10        863.11        839.71        35.63 o
   1  -7  10       1697.09       1528.53        67.51 o
   2  -7  10        443.56        475.78        41.01 o
   3  -7  10       1151.46       1082.75        38.78 o
   4  -7  10         33.12         24.31        37.46 o
   5  -7  10        676.01        620.56        55.31 o
   6  -7  10        269.72        183.27        56.85 o
  -8  -6  10        171.00        112.07        86.21 o
  -7  -6  10        558.76        539.81        65.11 o
  -6  -6  10        305.02        283.52        57.53 o
  -5  -6  10        980.27        912.88        67.24 o
  -4  -6  10        652.50        651.41        94.56 o
  -3  -6  10       1738.92       1693.60        52.27 o
  -2  -6  10        641.74        658.44        40.01 o
  -1  -6  10        902.51        908.71        36.13 o
   0  -6  10        302.27        251.74        21.31 o
   1  -6  10       1882.77       1840.01        50.12 o
   2  -6  10        622.98        576.42        33.79 o
   3  -6  10       1701.34       1707.91        51.05 o
   4  -6  10         56.45         55.00        40.84 o
   5  -6  10        715.16        675.53        53.86 o
   6  -6  10        121.57        135.81       122.47 o
  -9  -5  10        635.95        800.67       262.46 o
  -8  -5  10          4.44         -6.11       114.16 o
  -7  -5  10        929.36        882.84        70.65 o
  -6  -5  10         52.13         73.91       105.40 o
  -5  -5  10        606.61        700.83        41.50 o
  -4  -5  10        328.63        364.52        28.29 o
  -3  -5  10       1697.71       1703.59        53.10 o
  -2  -5  10         14.77         25.73        29.52 o
  -1  -5  10       1220.26       1271.40        50.60 o
   0  -5  10        256.50        243.79        35.05 o
   1  -5  10       1484.38       1519.29        46.28 o
   2  -5  10        189.43        164.10        38.98 o
   3  -5  10       1419.42       1404.76        45.74 o
   4  -5  10          8.56         42.76        37.86 o
   5  -5  10        694.21        665.57        57.12 o
   6  -5  10         77.41        158.48        80.10 o
  -9  -4  10        878.86        761.86       167.82 o
  -8  -4  10          6.68         46.52       104.80 o
  -7  -4  10       1205.28       1142.08        61.96 o
  -6  -4  10          0.92          7.28        56.69 o
  -5  -4  10       1634.86       1671.06        66.91 o
  -4  -4  10          1.40         -5.33        27.07 o
  -3  -4  10       2501.89       2381.07        61.73 o
  -2  -4  10         26.97         18.36        26.36 o
  -1  -4  10       1271.79       1244.52        37.69 o
   0  -4  10          0.93        -11.22        30.06 o
   1  -4  10       1131.23       1133.48        61.48 o
   2  -4  10         54.00         82.98        67.08 o
   3  -4  10       2212.53       2223.43        63.55 o
   4  -4  10         26.49         26.42        37.69 o
   5  -4  10        943.83        965.37        58.39 o
 -10  -3  10         32.39         97.71        83.86 o
  -9  -3  10       1061.98       1163.16       123.47 o
  -8  -3  10         22.29         33.08        86.06 o
  -7  -3  10       1676.99       1664.62        67.79 o
  -6  -3  10          1.41        -27.49        51.19 o
  -5  -3  10       2442.75       2471.46        65.91 o
  -4  -3  10          7.78         31.38        16.51 o
  -3  -3  10       1727.23       1796.21        61.46 o
  -2  -3  10         60.41         96.75        15.69 o
  -1  -3  10       4172.95       4258.49       104.75 o
   0  -3  10          0.12         11.15        16.62 o
   1  -3  10       3607.18       3788.30       107.12 o
   2  -3  10          0.17         41.87        48.85 o
   3  -3  10       2024.41       2103.20        63.41 o
   4  -3  10          0.79         -8.54        85.30 o
   5  -3  10       1288.97       1286.93       151.43 o
 -10  -2  10          7.02         56.53       159.60 o
  -9  -2  10        663.36        780.49        88.44 o
  -8  -2  10        183.30        325.66       100.31 o
  -7  -2  10       1580.15       1614.53        67.39 o
  -6  -2  10          2.37         23.61        46.97 o
  -5  -2  10       2773.88       2833.59        83.47 o
  -4  -2  10          1.95        -19.37        36.43 o
  -3  -2  10       3571.32       3771.03        93.78 o
  -2  -2  10         17.49          5.93        17.12 o
  -1  -2  10       5740.25       5832.46       141.23 o
   0  -2  10        268.07        278.00        24.12 o
   1  -2  10       2221.85       2232.08        62.02 o
   2  -2  10         76.85         29.13        57.04 o
   3  -2  10       1947.14       2035.29        61.79 o
   4  -2  10          5.17         11.88        43.98 o
   5  -2  10       1191.99       1125.00       151.74 o
 -10  -1  10         43.07        130.17       133.99 o
  -9  -1  10        995.92       1053.11       100.32 o
  -8  -1  10          0.82         52.42        63.61 o
  -7  -1  10       1465.49       1583.90        66.15 o
  -6  -1  10         21.90         -1.48        37.63 o
  -5  -1  10       3257.64       3516.07        90.81 o
  -4  -1  10          0.39          6.20        25.25 o
  -3  -1  10       1841.78       1999.77        55.37 o
  -2  -1  10         36.01         10.20        23.30 o
  -1  -1  10       2639.91       2729.05        71.48 o
   0  -1  10          1.98         20.50        30.19 o
   1  -1  10       2524.86       2700.55        99.84 o
   2  -1  10          5.94         40.54        48.28 o
   3  -1  10        947.59        986.31        43.12 o
   4  -1  10         47.86         56.70        52.86 o
 -10   0  10        162.03        184.79       106.22 o
  -9   0  10        913.97       1087.42        91.46 o
  -8   0  10        171.94        264.09        64.83 o
  -7   0  10        764.00        784.48        58.61 o
  -6   0  10        619.94        584.37        26.27 o
  -5   0  10       1407.26       1421.68        72.98 o
  -4   0  10        404.20        425.00        51.37 o
  -3   0  10       1567.15       1637.32        61.78 o
  -2   0  10         22.72         58.77        25.93 o
  -1   0  10       2370.82       2377.54        64.14 o
   0   0  10          5.47         70.39        46.95 o
   1   0  10       2113.74       2181.72        67.23 o
   2   0  10         23.31         50.46        37.96 o
   3   0  10        878.06        879.72        50.34 o
   4   0  10         14.00         -4.93        79.71 o
 -10   1  10        257.99        225.76       128.54 o
  -9   1  10       1281.12       1425.37        98.00 o
  -8   1  10        378.63        392.04        31.46 o
  -7   1  10       1235.35       1208.13        92.52 o
  -6   1  10        211.51        195.36        41.49 o
  -5   1  10       1998.11       1995.02        57.53 o
  -4   1  10       1084.33       1087.53        39.92 o
  -3   1  10       1164.61       1176.02        53.21 o
  -2   1  10        146.21        145.89        21.50 o
  -1   1  10        851.34        899.10        35.52 o
   0   1  10        234.01        243.56        51.42 o
   1   1  10       1542.12       1532.23       107.42 o
   2   1  10        206.83        251.18        45.42 o
   3   1  10        678.81        631.04        72.42 o
 -10   2  10        360.06        504.27       156.57 o
  -9   2  10       1266.54       1151.24        38.20 o
  -8   2  10        256.22        290.39       104.63 o
  -7   2  10       1916.59       1884.97        52.25 o
  -6   2  10        160.33        191.23        32.20 o
  -5   2  10       2153.53       2154.32        61.48 o
  -4   2  10        710.32        672.56        46.00 o
  -3   2  10       1672.44       1567.81        60.29 o
  -2   2  10        515.58        566.05        48.74 o
  -1   2  10        735.31        682.71        34.37 o
   0   2  10        554.61        513.67        34.23 o
   1   2  10       1035.88        997.44        62.08 o
   2   2  10        845.75        736.29        50.68 o
   3   2  10        629.53        821.85       128.76 o
 -10   3  10        136.52        147.78        46.95 o
  -9   3  10        639.07        694.99        55.80 o
  -8   3  10        300.62        324.53        55.42 o
  -7   3  10       1803.76       1705.22        51.43 o
  -6   3  10        192.95        188.61        45.03 o
  -5   3  10       1423.47       1300.46        51.65 o
  -4   3  10       1074.57        988.75        39.66 o
  -3   3  10       1368.74       1320.90        61.74 o
  -2   3  10        803.28        763.79        32.96 o
  -1   3  10       1086.31       1050.26        98.55 o
   0   3  10        456.08        422.79        40.64 o
   1   3  10        619.06        591.51        54.00 o
   2   3  10        455.80        501.72       108.49 o
 -10   4  10        123.66         52.86        89.39 o
  -9   4  10        765.26        649.06        76.79 o
  -8   4  10        579.75        584.54        36.26 o
  -7   4  10        870.75        839.99        39.04 o
  -6   4  10        724.83        707.79        37.82 o
  -5   4  10        465.14        484.83        36.64 o
  -4   4  10        446.32        425.75        35.83 o
  -3   4  10        811.25        739.50        34.43 o
  -2   4  10        665.53        710.82        41.66 o
  -1   4  10        412.91        412.98        51.76 o
   0   4  10        303.99        252.11        55.30 o
   1   4  10        539.65        583.57       125.61 o
 -10   5  10        199.24        120.50       123.59 o
  -9   5  10        117.63        262.00        94.33 o
  -8   5  10        483.09        452.47        50.96 o
  -7   5  10        361.72        394.43        50.57 o
  -6   5  10        500.42        447.82        39.75 o
  -5   5  10        346.23        324.30        56.22 o
  -4   5  10        499.72        555.64        38.32 o
  -3   5  10        490.09        527.41        37.91 o
  -2   5  10       1392.66       1343.39        46.35 o
  -1   5  10        709.90        755.03       156.51 o
   0   5  10        516.59        458.67       139.33 o
  -9   6  10        153.70         79.62        77.94 o
  -8   6  10        375.13        382.42        53.03 o
  -7   6  10        174.86        132.75        59.32 o
  -6   6  10        978.56        766.24        57.91 o
  -5   6  10        252.70        295.54        41.54 o
  -4   6  10        709.03        672.42        46.10 o
  -3   6  10        498.48        483.48        44.69 o
  -2   6  10        773.33        887.79       118.99 o
  -1   6  10        289.23        310.23       393.75 o
  -8   7  10        698.28        802.64        57.73 o
  -7   7  10        246.64        316.66        61.05 o
  -6   7  10        870.73        896.18        52.49 o
  -5   7  10        187.40        153.01        60.30 o
  -4   7  10        199.37        175.57        87.99 o
  -3   7  10        109.85        131.30        59.43 o
  -2 -12  11        451.26        367.80       151.43 o
  -1 -12  11         10.36         20.83       145.69 o
   0 -12  11        580.24        558.54       167.58 o
   1 -12  11         44.88        112.19       161.87 o
   2 -12  11        708.36        715.08        84.52 o
   3 -12  11         11.74        -14.92       197.37 o
  -3 -11  11         42.85         -6.66        82.92 o
  -2 -11  11        492.86        580.85       102.36 o
  -1 -11  11         27.45         -4.61       136.44 o
   0 -11  11        552.30        575.24        68.88 o
   1 -11  11         47.29        135.10        61.52 o
   2 -11  11        566.31        550.44        64.35 o
   3 -11  11         83.77        215.54        64.73 o
   4 -11  11        586.19        479.24        83.75 o
  -5 -10  11        109.15        173.31       110.65 o
  -4 -10  11        722.06        764.33        36.96 o
  -3 -10  11        252.70        305.88        60.87 o
  -2 -10  11        774.95        763.88        62.05 o
  -1 -10  11         60.49         66.89        72.41 o
   0 -10  11        571.80        595.42        55.30 o
   1 -10  11         62.86         85.54        69.85 o
   2 -10  11        703.61        639.60        56.49 o
   3 -10  11         50.97         90.29        69.45 o
   4 -10  11        396.26        456.70        77.58 o
  -6  -9  11        280.71        191.10       158.70 o
  -5  -9  11        155.51        131.88       144.63 o
  -4  -9  11        441.16        470.29        45.45 o
  -3  -9  11        335.57        381.57        36.87 o
  -2  -9  11        598.67        682.92        61.37 o
  -1  -9  11        216.76        198.99        55.20 o
   0  -9  11        910.52       1033.61        43.98 o
   1  -9  11        368.41        330.72        53.77 o
   2  -9  11        800.28        862.84        76.71 o
   3  -9  11        202.70        209.09        62.78 o
   4  -9  11        692.40        681.82        59.01 o
   5  -9  11        178.00         79.20       219.98 o
  -7  -8  11        218.62        298.72       216.57 o
  -6  -8  11        361.90        405.54       115.66 o
  -5  -8  11        150.61        171.87        79.18 o
  -4  -8  11        410.83        493.72        55.04 o
  -3  -8  11        618.15        610.97        33.56 o
  -2  -8  11        756.88        777.04        33.55 o
  -1  -8  11        489.96        487.89        40.98 o
   0  -8  11        583.64        597.33        38.56 o
   1  -8  11        482.28        480.75        64.68 o
   2  -8  11        529.98        489.41        42.05 o
   3  -8  11        555.49        562.96        43.83 o
   4  -8  11        483.74        469.92        52.03 o
   5  -8  11        411.80        479.44       126.86 o
  -7  -7  11        510.39        453.24        66.63 o
  -6  -7  11        661.63        756.86        57.60 o
  -5  -7  11        557.32        558.81        51.04 o
  -4  -7  11        484.22        491.77        34.25 o
  -3  -7  11        444.38        445.97        40.55 o
  -2  -7  11        892.03        893.05        48.80 o
  -1  -7  11        664.61        686.33        55.24 o
   0  -7  11        366.30        327.24        36.74 o
   1  -7  11        568.93        507.72        32.80 o
   2  -7  11        242.53        208.93        38.91 o
   3  -7  11        729.22        730.75        49.49 o
   4  -7  11        477.17        437.36        52.80 o
   5  -7  11        647.68        603.01        51.89 o
  -8  -6  11        327.63        287.05       194.25 o
  -7  -6  11        899.03        929.85        74.80 o
  -6  -6  11        301.13        280.95        68.18 o
  -5  -6  11        260.99        302.86        50.06 o
  -4  -6  11        624.13        694.34        43.48 o
  -3  -6  11        854.53        820.07        31.97 o
  -2  -6  11        648.35        636.62        23.65 o
  -1  -6  11       1623.58       1580.63        44.85 o
   0  -6  11        638.61        609.87        42.08 o
   1  -6  11        396.90        450.48        37.14 o
   2  -6  11        373.23        338.52        30.07 o
   3  -6  11        808.09        761.68        39.63 o
   4  -6  11        306.94        304.02        35.28 o
   5  -6  11        454.38        435.15        62.02 o
  -8  -5  11        127.13        121.92        68.90 o
  -7  -5  11        720.19        699.86        61.50 o
  -6  -5  11        189.17        190.45        63.71 o
  -5  -5  11        824.90        839.25        43.21 o
  -4  -5  11        187.42        228.04        19.92 o
  -3  -5  11        699.40        746.69        27.92 o
  -2  -5  11        192.50        171.72        27.83 o
  -1  -5  11       1114.01       1127.22        33.84 o
   0  -5  11        279.69        255.70        37.74 o
   1  -5  11        520.14        430.77        42.40 o
   2  -5  11        374.34        349.19        41.04 o
   3  -5  11       1133.07       1136.52        77.51 o
   4  -5  11        329.46        331.76        46.45 o
   5  -5  11        694.57        602.89        83.21 o
  -9  -4  11        357.76        329.48        69.19 o
  -8  -4  11         60.66        108.24        84.80 o
  -7  -4  11        935.43       1059.35        73.21 o
  -6  -4  11          6.74         66.91        42.60 o
  -5  -4  11       1073.79       1105.98        52.41 o
  -4  -4  11         46.70         54.64        24.35 o
  -3  -4  11        666.92        693.61        26.03 o
  -2  -4  11         48.60         21.03        19.04 o
  -1  -4  11       1804.11       1732.95        53.32 o
   0  -4  11        180.36        142.53        30.38 o
   1  -4  11       1270.22       1342.81        76.12 o
   2  -4  11        179.80        174.72        45.20 o
   3  -4  11        978.68       1054.44        40.29 o
   4  -4  11         82.45        102.82        72.07 o
  -9  -3  11        461.87        505.53       110.33 o
  -8  -3  11         59.39         -0.81        94.66 o
  -7  -3  11        706.67        768.29       107.51 o
  -6  -3  11         93.63         85.70        42.73 o
  -5  -3  11       2402.89       2600.39        67.58 o
  -4  -3  11         22.99          2.69        36.00 o
  -3  -3  11       2100.30       2158.78        58.12 o
  -2  -3  11          0.62         -8.57        43.12 o
  -1  -3  11       2742.04       2885.65        73.04 o
   0  -3  11         64.36         44.96        48.75 o
   1  -3  11       1168.57       1178.13        45.68 o
   2  -3  11          0.44        -15.64        74.99 o
   3  -3  11        883.51        794.74        56.70 o
   4  -3  11          6.21         24.71        39.66 o
 -10  -2  11          0.11        -26.74       220.85 o
  -9  -2  11        793.98        823.56       130.52 o
  -8  -2  11         42.37         15.17        82.11 o
  -7  -2  11       1347.78       1509.23        78.91 o
  -6  -2  11         13.86          2.30        23.59 o
  -5  -2  11       3550.78       3598.57        89.78 o
  -4  -2  11        136.77        141.52        32.20 o
  -3  -2  11       2448.39       2481.74        66.27 o
  -2  -2  11          0.30         -3.63        41.77 o
  -1  -2  11       2121.01       2196.09        62.36 o
   0  -2  11          5.53         36.46        42.21 o
   1  -2  11       2111.06       2093.54        73.39 o
   2  -2  11          5.87        -48.77        88.98 o
   3  -2  11        802.87        834.93        55.02 o
   4  -2  11         62.83        121.86        77.72 o
 -10  -1  11          0.56         26.13       188.64 o
  -9  -1  11        963.19       1081.12       287.22 o
  -8  -1  11          1.54        -11.93       102.55 o
  -7  -1  11       1014.80        994.62        46.84 o
  -6  -1  11         37.39         73.31        25.35 o
  -5  -1  11       1686.33       1805.95        73.07 o
  -4  -1  11          0.32         -7.80        35.33 o
  -3  -1  11       2492.27       2665.14        86.01 o
  -2  -1  11         99.77        108.87        32.60 o
  -1  -1  11       2356.66       2517.26        74.48 o
   0  -1  11          0.26         45.17        35.83 o
   1  -1  11       1760.41       1909.70        64.16 o
   2  -1  11          6.30         44.33        41.59 o
   3  -1  11       1076.57       1094.05        49.12 o
 -10   0  11          4.09         57.18       172.27 o
  -9   0  11       1130.26       1265.00       117.82 o
  -8   0  11         52.54        119.56        80.92 o
  -7   0  11        674.90        704.04        44.21 o
  -6   0  11         26.14        101.92        34.61 o
  -5   0  11       1320.81       1336.56        43.90 o
  -4   0  11         15.17         -4.95        58.37 o
  -3   0  11       2067.98       2202.24        76.72 o
  -2   0  11         19.20         58.50        29.31 o
  -1   0  11        679.48        688.93        50.12 o
   0   0  11         57.61         71.02        57.60 o
   1   0  11       1572.77       1605.35        72.33 o
   2   0  11          0.32         -5.28        87.03 o
   3   0  11        884.99        781.96       166.64 o
 -10   1  11         92.31        290.44       201.01 o
  -9   1  11       1224.11       1346.82       119.48 o
  -8   1  11        127.19        141.60        35.02 o
  -7   1  11        973.89        998.90        66.39 o
  -6   1  11          5.16        -27.90        63.05 o
  -5   1  11        926.57        948.34        37.61 o
  -4   1  11         94.46         68.77        29.02 o
  -3   1  11       1511.17       1509.96        61.01 o
  -2   1  11        215.24        168.57        36.78 o
  -1   1  11        830.28        812.37        72.51 o
   0   1  11        204.35        202.23        45.93 o
   1   1  11       1033.98        984.27        56.41 o
   2   1  11        343.09        261.81        55.18 o
 -10   2  11         74.47        165.22       123.65 o
  -9   2  11        840.89        810.97        79.07 o
  -8   2  11        253.35        241.11       105.97 o
  -7   2  11       1034.01       1070.23        40.99 o
  -6   2  11        130.11        128.96        36.08 o
  -5   2  11       1271.57       1204.84        53.67 o
  -4   2  11        562.18        489.80        38.63 o
  -3   2  11       2017.62       1943.74        59.89 o
  -2   2  11        500.69        458.06        43.16 o
  -1   2  11       1091.30       1038.39        43.66 o
   0   2  11        390.54        410.17        44.85 o
   1   2  11        805.92        815.02        78.91 o
 -10   3  11        110.17        127.42       132.15 o
  -9   3  11        896.22        917.82       143.91 o
  -8   3  11        322.50        344.85        58.73 o
  -7   3  11       1191.85       1083.72        43.34 o
  -6   3  11        445.96        368.70        50.45 o
  -5   3  11        955.41        995.45        38.33 o
  -4   3  11        431.55        386.20        38.59 o
  -3   3  11       1158.70       1103.29        90.79 o
  -2   3  11        642.90        661.96        51.58 o
  -1   3  11        851.61        875.45        98.37 o
   0   3  11        183.57        280.97       140.71 o
   1   3  11        727.31        693.33       181.98 o
  -9   4  11        238.94        313.69        85.03 o
  -8   4  11        341.93        344.43        50.65 o
  -7   4  11        577.14        594.66        45.60 o
  -6   4  11        315.36        304.58        52.57 o
  -5   4  11        717.47        623.05        93.92 o
  -4   4  11        384.89        351.25        42.32 o
  -3   4  11        973.14        893.50        52.03 o
  -2   4  11        520.63        479.75        39.78 o
  -1   4  11       1278.77       1372.98       167.69 o
   0   4  11        260.69        262.05       135.88 o
  -9   5  11        226.17        226.23        53.70 o
  -8   5  11        363.32        353.84       210.48 o
  -7   5  11        292.49        346.41        72.81 o
  -6   5  11        616.44        521.12        85.99 o
  -5   5  11        490.48        337.60        48.62 o
  -4   5  11        338.32        318.83        61.56 o
  -3   5  11        720.26        677.13        58.79 o
  -2   5  11        399.59        434.55       164.70 o
  -8   6  11        611.07        431.18        55.57 o
  -7   6  11        428.27        478.63        61.78 o
  -6   6  11        505.82        495.38        80.78 o
  -5   6  11        409.45        367.85        55.93 o
  -4   6  11        248.49        253.49        84.76 o
  -3   6  11        132.86        127.22       128.30 o
   0 -12  12        683.83        847.36       153.10 o
  -3 -11  12          2.01         14.78       101.26 o
  -2 -11  12        689.60        656.37       162.12 o
  -1 -11  12         33.19        -34.83        98.51 o
   0 -11  12        603.34        547.27        75.68 o
   1 -11  12         42.72         35.65        81.29 o
   2 -11  12        582.26        870.68       370.89 o
  -3 -10  12        105.62        104.33        63.27 o
  -2 -10  12        543.90        609.73        68.02 o
  -1 -10  12         23.48         56.19        42.61 o
   0 -10  12        839.31        790.87        54.48 o
   1 -10  12         69.15         71.45        83.36 o
   2 -10  12        647.94        540.90        43.21 o
   3 -10  12         46.33         78.70        86.06 o
  -5  -9  12         69.71        100.90       103.27 o
  -4  -9  12        655.47        645.40        54.31 o
  -3  -9  12        172.88        220.87        41.95 o
  -2  -9  12        708.47        711.67        59.52 o
  -1  -9  12         40.14         37.90        50.05 o
   0  -9  12        738.82        752.24        51.89 o
   1  -9  12        249.66        258.51        55.82 o
   2  -9  12        827.70        859.17        50.47 o
   3  -9  12        209.37        224.42        54.70 o
   4  -9  12        248.55        317.27        68.03 o
  -6  -8  12        505.46        445.58       106.39 o
  -5  -8  12        190.09        145.79        66.98 o
  -4  -8  12        701.37        782.61        40.03 o
  -3  -8  12        381.65        406.23        28.55 o
  -2  -8  12        675.45        684.42        43.63 o
  -1  -8  12        102.06        166.91        63.35 o
   0  -8  12        824.91        867.46        50.52 o
   1  -8  12        471.38        490.96        61.22 o
   2  -8  12        565.66        486.00        50.96 o
   3  -8  12        515.47        473.56        57.34 o
   4  -8  12        355.03        403.31        59.96 o
  -7  -7  12        294.76        306.48       183.55 o
  -6  -7  12        586.83        587.89       144.02 o
  -5  -7  12        187.19        210.53        86.00 o
  -4  -7  12        534.09        522.17        74.88 o
  -3  -7  12        559.39        560.62        49.48 o
  -2  -7  12        917.77        983.64        41.32 o
  -1  -7  12        531.39        532.29        34.93 o
   0  -7  12        551.20        510.89        35.59 o
   1  -7  12        447.94        455.77        36.97 o
   2  -7  12        691.20        738.43        50.47 o
   3  -7  12        649.56        664.89        41.17 o
   4  -7  12        380.62        417.28       118.09 o
  -8  -6  12        386.17        455.25       214.14 o
  -7  -6  12        417.37        461.31        84.08 o
  -6  -6  12        560.66        546.77        91.41 o
  -5  -6  12        450.38        518.73        50.71 o
  -4  -6  12        505.34        533.03        45.18 o
  -3  -6  12        823.71        790.85        46.27 o
  -2  -6  12        861.62        786.74        32.74 o
  -1  -6  12        494.20        475.26        33.59 o
   0  -6  12        546.48        550.72        47.66 o
   1  -6  12        282.63        213.94        38.87 o
   2  -6  12        534.04        588.47        50.84 o
   3  -6  12        515.90        516.34        35.32 o
   4  -6  12        487.94        481.47       248.87 o
  -8  -5  12        238.75        338.27       179.19 o
  -7  -5  12        640.19        671.94        71.79 o
  -6  -5  12        347.97        332.06        52.50 o
  -5  -5  12        254.90        234.40        42.75 o
  -4  -5  12        349.32        362.75        30.13 o
  -3  -5  12        523.17        509.70        31.01 o
  -2  -5  12        506.09        523.49        28.67 o
  -1  -5  12       1322.53       1344.89        55.34 o
   0  -5  12        616.39        638.65        37.46 o
   1  -5  12        566.37        506.66        42.53 o
   2  -5  12        548.40        468.35        48.03 o
   3  -5  12        558.05        565.99        53.91 o
   4  -5  12        432.76        441.21        69.82 o
  -9  -4  12        212.06        409.13       188.71 o
  -8  -4  12         54.13         80.59       118.88 o
  -7  -4  12        262.49        254.32        91.72 o
  -6  -4  12        310.56        419.32        69.59 o
  -5  -4  12        492.13        475.21        31.76 o
  -4  -4  12        271.50        313.87        39.92 o
  -3  -4  12        962.01        993.80        78.26 o
  -2  -4  12        500.20        479.60        38.38 o
  -1  -4  12       1548.67       1610.33        46.20 o
   0  -4  12        263.19        293.70        34.91 o
   1  -4  12        830.57        877.96        60.11 o
   2  -4  12         69.92        104.33        56.32 o
   3  -4  12        513.90        495.20        97.16 o
  -9  -3  12        436.97        558.25       177.12 o
  -8  -3  12         23.16        143.30       111.74 o
  -7  -3  12        932.38       1102.43        98.80 o
  -6  -3  12        186.53         79.98        35.89 o
  -5  -3  12       1460.35       1570.24        47.92 o
  -4  -3  12        186.47        114.97        32.08 o
  -3  -3  12        320.94        283.60        35.35 o
  -2  -3  12        144.14        131.76        28.03 o
  -1  -3  12       1080.54       1181.31        61.43 o
   0  -3  12        199.88        233.03        31.98 o
   1  -3  12       1202.91       1258.37        54.95 o
   2  -3  12          8.31         89.17        54.46 o
   3  -3  12        569.79        449.65       169.69 o
  -9  -2  12        762.97        803.93       144.94 o
  -8  -2  12         13.68        -28.75       140.97 o
  -7  -2  12       1194.94       1187.74        84.82 o
  -6  -2  12          1.59         38.23        32.78 o
  -5  -2  12       1626.88       1590.15        51.05 o
  -4  -2  12          1.20        -28.09        59.48 o
  -3  -2  12        864.39        897.55        51.00 o
  -2  -2  12        250.65        182.01        29.17 o
  -1  -2  12       1416.88       1494.36        43.96 o
   0  -2  12        165.66        152.46        51.56 o
   1  -2  12        960.61       1041.99        88.53 o
   2  -2  12         10.04         41.13        50.36 o
   3  -2  12        493.42        464.28       229.59 o
  -9  -1  12        714.32        702.39       373.62 o
  -8  -1  12         52.35         53.75        69.95 o
  -7  -1  12        978.42        968.62        43.06 o
  -6  -1  12          3.22         40.86        37.12 o
  -5  -1  12       2053.58       2214.01        67.31 o
  -4  -1  12          0.37          8.82        29.08 o
  -3  -1  12        899.83        912.34        33.02 o
  -2  -1  12          3.47          1.78        30.91 o
  -1  -1  12        784.67        859.67        35.50 o
   0  -1  12          5.43        -55.48       103.02 o
   1  -1  12       1488.74       1481.58        76.92 o
   2  -1  12         24.14         87.17        58.03 o
  -9   0  12        762.34        886.46       114.73 o
  -8   0  12         43.74        -15.72        84.37 o
  -7   0  12        883.37        922.56        46.09 o
  -6   0  12         13.01          2.75        44.66 o
  -5   0  12        839.36        790.41        41.78 o
  -4   0  12          0.90         20.47        42.55 o
  -3   0  12        986.13        953.53        39.34 o
  -2   0  12          9.73         68.16        31.16 o
  -1   0  12       1100.65       1177.11        59.66 o
   0   0  12          8.43        -10.20       111.96 o
   1   0  12       1287.07       1303.71        78.31 o
   2   0  12         57.49         99.96        53.22 o
  -9   1  12        614.53        500.91       133.08 o
  -8   1  12         13.69         58.44        75.50 o
  -7   1  12        555.02        516.11        40.92 o
  -6   1  12         16.24         93.74        39.47 o
  -5   1  12       1169.09       1221.20        43.59 o
  -4   1  12         35.59         14.39        41.39 o
  -3   1  12       1612.42       1675.53        63.57 o
  -2   1  12         88.95         58.13        40.67 o
  -1   1  12        796.29        714.99        55.24 o
   0   1  12         85.86        112.87        67.89 o
   1   1  12        955.34        957.16        69.19 o
  -9   2  12        697.23        792.61       123.34 o
  -8   2  12         77.97        125.23        55.00 o
  -7   2  12       1090.97       1096.12        51.12 o
  -6   2  12        246.47        253.80        45.88 o
  -5   2  12        893.68        893.06        42.66 o
  -4   2  12        203.58        148.82        55.09 o
  -3   2  12       1165.41       1099.72        76.97 o
  -2   2  12        299.82        211.73       105.55 o
  -1   2  12        725.41        700.07        77.97 o
   0   2  12         27.20         -4.66       128.78 o
  -9   3  12        453.13        463.17       102.62 o
  -8   3  12        184.16        126.09        73.80 o
  -7   3  12        718.76        608.34        97.99 o
  -6   3  12        258.64        222.70        81.83 o
  -5   3  12        753.71        622.23        53.65 o
  -4   3  12        218.49        144.48        49.36 o
  -3   3  12       1168.78       1028.81        52.54 o
  -2   3  12        185.58        120.74        83.51 o
  -1   3  12        998.98        961.56       174.96 o
  -8   4  12        177.49         67.57        51.52 o
  -7   4  12        638.84        527.90        55.85 o
  -6   4  12        497.13        395.60        96.36 o
  -5   4  12        521.72        459.09        56.74 o
  -4   4  12        105.34        194.05        99.45 o
  -3   4  12        948.47        917.88       101.82 o
  -2   4  12        231.57        202.54       400.11 o
  -7   5  12        643.09        566.33        50.24 o
  -6   5  12        262.74        265.12       109.80 o
  -5   5  12        384.63        412.41       204.29 o
  -4   5  12        146.08        187.78        77.02 o
  -1 -11  13         16.20         33.47       184.40 o
   0 -11  13        744.25        775.47       118.71 o
  -3 -10  13          1.05         -1.10       109.66 o
  -2 -10  13        648.98        710.28       100.86 o
  -1 -10  13         11.06         38.86        73.19 o
   0 -10  13        452.35        413.30        68.62 o
   1 -10  13         35.64         54.98        71.51 o
   2 -10  13       1016.45       1027.72       250.20 o
  -5  -9  13         15.03        107.85       126.29 o
  -4  -9  13        513.80        550.16        32.73 o
  -3  -9  13         38.87         91.78        37.66 o
  -2  -9  13        529.18        475.31        48.94 o
  -1  -9  13         31.45         67.44        60.46 o
   0  -9  13        361.98        384.79       115.76 o
   1  -9  13         75.20        119.38       114.56 o
   2  -9  13        582.81        488.02        79.04 o
  -6  -8  13        387.39        491.92       141.54 o
  -5  -8  13        146.38        166.19       130.86 o
  -4  -8  13        470.10        480.97        70.61 o
  -3  -8  13        246.38        269.08        60.78 o
  -2  -8  13        963.15        919.27        99.46 o
  -1  -8  13        122.80        100.93        59.25 o
   0  -8  13        404.88        387.79        38.64 o
   1  -8  13        235.68        202.84        44.54 o
   2  -8  13        613.18        592.72        52.76 o
  -6  -7  13        654.09        632.86       135.10 o
  -5  -7  13        447.30        468.41        92.64 o
  -4  -7  13        436.03        456.48        46.43 o
  -3  -7  13        457.42        445.30        49.57 o
  -2  -7  13        833.55        810.10        40.23 o
  -1  -7  13        374.89        403.39        46.58 o
   0  -7  13        711.20        709.28        59.11 o
   1  -7  13        266.09        254.27        45.95 o
   2  -7  13        537.86        540.12        56.19 o
   3  -7  13        242.93        355.40       102.30 o
  -7  -6  13        385.51        423.39       140.22 o
  -6  -6  13        537.96        769.20        99.90 o
  -5  -6  13        367.88        345.84        72.41 o
  -4  -6  13        438.39        448.13        36.04 o
  -3  -6  13        513.50        520.83        44.55 o
  -2  -6  13        848.97        819.46        35.21 o
  -1  -6  13        623.95        577.68        44.92 o
   0  -6  13        700.80        714.23        55.13 o
   1  -6  13        280.41        299.77        48.63 o
   2  -6  13        698.69        617.20        47.76 o
   3  -6  13        440.16        369.14        54.95 o
  -8  -5  13        285.68        288.60       248.42 o
  -7  -5  13        140.81        159.60       133.25 o
  -6  -5  13        640.05        634.34       119.50 o
  -5  -5  13        343.12        349.92        91.17 o
  -4  -5  13        710.35        716.32        49.21 o
  -3  -5  13        620.82        647.54        42.32 o
  -2  -5  13        695.28        676.65        45.18 o
  -1  -5  13        744.59        731.88        50.71 o
   0  -5  13        679.82        711.34        60.43 o
   1  -5  13        329.41        279.34        65.94 o
   2  -5  13        376.52        323.03        87.87 o
  -8  -4  13        201.29        185.86       186.51 o
  -7  -4  13        400.71        458.29       113.51 o
  -6  -4  13        496.73        479.63        65.31 o
  -5  -4  13        527.83        505.17        32.35 o
  -4  -4  13        838.73        875.02        41.65 o
  -3  -4  13        492.02        516.61        29.31 o
  -2  -4  13        321.36        346.40        43.44 o
  -1  -4  13        494.69        517.69        40.18 o
   0  -4  13        450.52        472.94        43.13 o
   1  -4  13        454.78        531.20       104.03 o
   2  -4  13        207.87        295.81        56.81 o
  -8  -3  13         60.49         51.68       143.91 o
  -7  -3  13        448.54        560.64        99.31 o
  -6  -3  13        276.64        302.85        41.27 o
  -5  -3  13        762.05        889.54        60.81 o
  -4  -3  13        249.33        285.80        56.54 o
  -3  -3  13        857.88        873.60        67.30 o
  -2  -3  13        257.73        240.05        34.47 o
  -1  -3  13        737.30        836.39        42.68 o
   0  -3  13        269.83        275.12        54.49 o
   1  -3  13        539.09        587.54        54.17 o
   2  -3  13        162.99        153.82        63.26 o
  -9  -2  13        501.32        701.09       178.39 o
  -8  -2  13         77.87        127.22       119.11 o
  -7  -2  13        573.24        572.90       112.42 o
  -6  -2  13        115.82        202.95        38.30 o
  -5  -2  13       1180.05       1163.50       107.26 o
  -4  -2  13        191.16        157.99        45.46 o
  -3  -2  13       1146.43       1172.57        55.44 o
  -2  -2  13         15.25         42.72        36.43 o
  -1  -2  13        511.06        513.93        34.15 o
   0  -2  13         76.09        107.55        58.29 o
   1  -2  13        792.92        741.02       169.51 o
  -9  -1  13        632.31        634.67       174.65 o
  -8  -1  13         80.73        139.58       101.91 o
  -7  -1  13        710.70        712.85        44.23 o
  -6  -1  13        170.24        147.38        43.68 o
  -5  -1  13        468.54        495.76        46.31 o
  -4  -1  13         37.26         67.21        44.16 o
  -3  -1  13        896.30        839.30        57.98 o
  -2  -1  13         46.96         54.04        37.91 o
  -1  -1  13       1097.85       1029.31        54.86 o
   0  -1  13         17.44         73.44        67.16 o
   1  -1  13       1051.19       1132.10       145.20 o
  -9   0  13        428.85        292.29       145.95 o
  -8   0  13         11.87         21.55       145.67 o
  -7   0  13        531.59        505.69        78.77 o
  -6   0  13         24.95        111.51        47.38 o
  -5   0  13        841.40        823.65        46.56 o
  -4   0  13        103.70        108.68        51.03 o
  -3   0  13       1705.21       1593.40        90.30 o
  -2   0  13          6.14         69.42        42.32 o
  -1   0  13        818.91        725.49        50.48 o
   0   0  13          0.10         33.02        61.06 o
  -9   1  13        427.28        411.72       185.45 o
  -8   1  13          0.83         11.22       131.46 o
  -7   1  13       1018.40        967.19        54.43 o
  -6   1  13          3.29         27.67        44.56 o
  -5   1  13        874.65        800.93        48.10 o
  -4   1  13          3.72        -17.24        86.26 o
  -3   1  13        945.63        863.36       112.20 o
  -2   1  13         12.77         38.97        75.26 o
  -8   2  13         50.20        112.20       150.09 o
  -7   2  13        516.89        432.25        84.34 o
  -6   2  13         35.44         -3.36       101.01 o
  -5   2  13        764.91        764.43        51.98 o
  -4   2  13          4.67         48.21        50.16 o
  -3   2  13       1016.16        945.34        64.10 o
  -2   2  13          0.75         14.52       148.44 o
  -7   3  13        582.20        541.41        52.07 o
  -6   3  13        106.36        119.28        55.00 o
  -5   3  13        703.50        520.49        82.07 o
  -4   3  13         16.61         49.69       119.71 o
  -3   3  13        488.00        657.01       166.74 o
  -3  -9  14         12.72          7.21       146.82 o
  -2  -9  14        436.85        374.98       102.62 o
  -1  -9  14         12.46         -6.35       127.00 o
   0  -9  14        401.11        381.74        80.03 o
  -4  -8  14        587.97        571.96        95.42 o
  -3  -8  14        122.39        147.40        55.62 o
  -2  -8  14        394.80        349.44        55.44 o
  -1  -8  14        128.89         45.66        83.28 o
   0  -8  14        422.66        406.91        56.61 o
   1  -8  14         40.54        154.51       138.91 o
  -5  -7  14        257.81        219.55       160.81 o
  -4  -7  14        471.84        544.23        47.76 o
  -3  -7  14        219.04        219.13        66.32 o
  -2  -7  14        872.68        883.34        44.43 o
  -1  -7  14        370.22        285.60        49.15 o
   0  -7  14        479.91        441.62        49.45 o
   1  -7  14        229.12        193.68        79.67 o
  -6  -6  14        414.34        717.97       122.55 o
  -5  -6  14        274.57        248.56       141.80 o
  -4  -6  14        662.07        646.49        62.29 o
  -3  -6  14        189.87        215.53        50.06 o
  -2  -6  14       1033.15       1079.39        40.51 o
  -1  -6  14        510.29        491.56        78.74 o
   0  -6  14        831.85        904.82        59.51 o
   1  -6  14        528.34        436.20        55.84 o
  -7  -5  14        276.59        244.42       143.35 o
  -6  -5  14        445.70        413.14       147.14 o
  -5  -5  14        232.13        351.99        92.66 o
  -4  -5  14        489.25        506.93        41.01 o
  -3  -5  14         90.86        146.28        39.01 o
  -2  -5  14        937.97        951.59        56.13 o
  -1  -5  14        273.13        226.38        53.01 o
   0  -5  14        542.85        584.66        50.67 o
   1  -5  14        459.56        571.85        57.45 o
  -7  -4  14        307.76        197.50       173.48 o
  -6  -4  14        335.07        400.46       122.60 o
  -5  -4  14        487.73        466.13        45.27 o
  -4  -4  14        311.47        329.35        40.10 o
  -3  -4  14        354.20        355.51        65.45 o
  -2  -4  14        567.42        520.24        53.45 o
  -1  -4  14        241.35        278.02        62.12 o
   0  -4  14        499.22        417.67        59.61 o
   1  -4  14        429.51        417.67        64.21 o
  -7  -3  14        460.59        470.32       128.60 o
  -6  -3  14        293.24        254.72        48.43 o
  -5  -3  14        814.42        805.89        43.75 o
  -4  -3  14        158.87        170.65        59.57 o
  -3  -3  14        751.90        792.62        69.41 o
  -2  -3  14        188.53        246.30        47.51 o
  -1  -3  14        371.77        383.56       120.39 o
   0  -3  14        290.66        308.34        60.64 o
  -8  -2  14        172.67        209.88       111.66 o
  -7  -2  14        474.18        392.73        90.90 o
  -6  -2  14        274.81        257.92        37.78 o
  -5  -2  14        460.08        511.91        43.90 o
  -4  -2  14         69.44         61.25        47.61 o
  -3  -2  14        712.48        727.90        41.49 o
  -2  -2  14        189.71        203.17        48.45 o
  -1  -2  14        714.14        726.94       121.87 o
   0  -2  14        206.83        179.15       112.02 o
  -8  -1  14         97.51        236.73       243.24 o
  -7  -1  14        516.87        536.89        62.80 o
  -6  -1  14        136.61        184.06        47.54 o
  -5  -1  14        612.21        560.65        70.82 o
  -4  -1  14        256.80        239.90        50.95 o
  -3  -1  14       1125.02       1087.83       118.88 o
  -2  -1  14        125.90         34.88        47.52 o
  -1  -1  14        631.68        660.53        49.54 o
  -7   0  14       1029.45        870.39       159.74 o
  -6   0  14         83.93        103.15        63.14 o
  -5   0  14        683.42        659.53        67.77 o
  -4   0  14         64.09        129.96        57.27 o
  -3   0  14        773.12        759.12        58.00 o
  -2   0  14         37.77         82.60       104.13 o
  -7   1  14        688.42        581.10        61.03 o
  -6   1  14          0.72        -14.52        79.80 o
  -5   1  14        540.11        582.81        63.02 o
  -4   1  14         71.56        140.86        71.64 o
  -3   1  14        934.16        889.15        84.01 o
  -6   2  14          8.47         28.09        66.07 o
  -5   2  14        672.61        581.48        60.67 o
  -3  -7  15         80.40        137.04        97.19 o
  -2  -7  15        270.51        292.90        68.21 o
  -5  -6  15        156.20        269.23       164.57 o
  -4  -6  15        493.39        483.87        86.07 o
  -3  -6  15        107.06         79.07        37.08 o
  -2  -6  15        425.16        427.52        40.10 o
  -1  -6  15        159.89        209.33        71.42 o
  -5  -5  15        227.44        221.98        57.95 o
  -4  -5  15        732.67        821.55        89.10 o
  -3  -5  15        235.61        313.33        86.97 o
  -2  -5  15        331.34        384.14        42.55 o
  -1  -5  15        225.96        210.69        50.58 o
  -6  -4  15        273.05        251.36        69.77 o
  -5  -4  15        387.92        406.59        83.05 o
  -4  -4  15        482.44        419.67        42.42 o
  -3  -4  15        497.76        472.08        46.71 o
  -2  -4  15        314.44        267.42        63.31 o
  -1  -4  15        270.51        286.02        81.22 o
  -6  -3  15        168.79        136.94       127.55 o
  -5  -3  15        282.19        262.26        55.94 o
  -4  -3  15        264.33        280.76        60.46 o
  -3  -3  15        541.23        533.94        45.21 o
  -2  -3  15        238.45        225.06        59.75 o
  -6  -2  15        219.26        251.13        68.52 o
  -5  -2  15        453.44        377.32        57.10 o
  -4  -2  15        340.39        274.51       146.73 o
  -3  -2  15        812.32        742.35       122.42 o
  -5  -1  15        509.71        525.42        90.43 o
  -4  -1  15        172.09        204.01        75.67 o
                                                
